# Supplementary material for: 2-Imino-3-(2-nitro­phen­yl)-1,3-thia­zolidin-4-one
Source: Acta Crystallogr Sect E Struct Rep Online. 2011 Sep 14;67(Pt 10):o2564. doi: 10.1107/S1600536811033812 (PMC3201377; doi:10.1107/S1600536811033812)
Supplement: Supplementary file 2 [file e-67-o2564-Isup2.hkl]

#
# h,k,l, Fc-squared, Fo-squared, sigma(Fo-squared) and status flag
#
data_I
_shelx_title ' mzr34'
_shelx_refln_list_code          4
_shelx_F_calc_maximum      115.87
_exptl_crystal_F_000       488.00
_reflns_d_resolution_high  0.6995
 
loop_
 _symmetry_equiv_pos_as_xyz
 'x, y, z'
 '-x+1/2, y+1/2, -z+1/2'
 '-x, -y, -z'
 'x-1/2, -y-1/2, z-1/2'
 
_cell_length_a     7.3036
_cell_length_b    16.4409
_cell_length_c     8.2455
_cell_angle_alpha  90.000
_cell_angle_beta  102.132
_cell_angle_gamma  90.000
 
_shelx_F_squared_multiplier     1.000
 
loop_
 _refln_index_h
 _refln_index_k
 _refln_index_l
 _refln_F_squared_calc
 _refln_F_squared_meas
 _refln_F_squared_sigma
 _refln_observed_status
   4   0   0      110.09      171.80      2.68 o
   6   0   0     2837.11     2774.84     35.36 o
   8   0   0        0.10        0.98      0.89 o
  10   0   0       10.64        9.38      1.83 o
   1   1   0       18.97        3.80      0.62 o
   2   1   0     1254.27     1324.52     10.49 o
   3   1   0      287.07      301.30      3.28 o
   4   1   0      315.59      333.36      3.06 o
   5   1   0      276.43      260.80      2.71 o
   6   1   0      123.66      127.85      2.55 o
   7   1   0       84.30       89.95      2.29 o
   8   1   0       51.64       54.44      1.94 o
   9   1   0       52.86       47.89      2.35 o
  10   1   0        4.27        4.85      1.10 o
   0   2   0      529.11      601.34      7.57 o
   1   2   0     2062.46     2169.60     16.47 o
   2   2   0    12520.21    13098.07    125.96 o
   3   2   0     9304.31    10010.90     67.59 o
   4   2   0     1974.68     2072.00     16.13 o
   5   2   0       30.04       36.61      1.64 o
   6   2   0      375.11      338.48      4.64 o
   7   2   0      245.03      244.22      4.01 o
   8   2   0       36.05       35.44      1.64 o
   9   2   0      105.92      114.27      3.07 o
  10   2   0        6.47        7.05      1.21 o
   1   3   0       29.63       31.94      0.66 o
   2   3   0      761.31      719.27      5.38 o
   3   3   0      432.54      469.58      3.88 o
   4   3   0      249.59      263.28      2.60 o
   5   3   0      439.74      422.76      4.21 o
   6   3   0      151.38      140.63      2.71 o
   7   3   0      150.39      162.90      3.89 o
   8   3   0      203.78      203.49      5.20 o
   9   3   0       96.10       94.61      2.79 o
  10   3   0        3.35        3.94      1.49 o
   0   4   0      374.43      425.71      5.99 o
   1   4   0     2374.03     2557.09     19.36 o
   2   4   0       52.40       57.45      1.47 o
   3   4   0     1516.10     1658.08     12.52 o
   4   4   0     1074.32     1087.43      8.30 o
   5   4   0        7.24        8.61      0.59 o
   6   4   0       85.01       71.00      1.79 o
   7   4   0        5.44        5.60      0.78 o
   8   4   0       79.68       82.39      2.44 o
   9   4   0      205.37      211.57      4.27 o
  10   4   0       52.97       49.69      2.58 o
   1   5   0      106.44      112.27      1.40 o
   2   5   0      444.63      420.83      3.91 o
   3   5   0       29.20       33.36      1.30 o
   4   5   0      288.65      293.18      3.10 o
   5   5   0       91.65       86.79      1.67 o
   6   5   0      974.10      921.79      8.57 o
   7   5   0       11.58        9.20      0.91 o
   8   5   0      152.81      155.30      3.41 o
   9   5   0       34.78       40.07      1.96 o
   0   6   0      218.83      271.51      4.50 o
   1   6   0       20.14       23.71      1.30 o
   2   6   0      346.58      406.28      4.12 o
   3   6   0        4.12        1.72      0.28 o
   4   6   0      487.13      505.64      4.47 o
   5   6   0       99.61      109.90      2.15 o
   6   6   0       15.18        9.36      0.72 o
   7   6   0       52.54       50.52      1.79 o
   8   6   0       86.54       91.15      2.60 o
   9   6   0        6.94        4.76      1.05 o
   1   7   0      655.45      658.77      5.80 o
   2   7   0       10.23       12.20      0.49 o
   3   7   0       32.35       36.10      0.97 o
   4   7   0      333.14      344.18      3.60 o
   5   7   0      465.83      434.79      6.75 o
   6   7   0        8.99        6.64      0.91 o
   7   7   0      517.21      495.64      6.54 o
   8   7   0      148.19      143.80      3.32 o
   9   7   0      353.93      387.96      7.30 o
   0   8   0     3783.04     4029.31     48.82 o
   1   8   0      589.89      726.77      7.85 o
   2   8   0      120.47      116.91      1.76 o
   3   8   0      121.54      177.52      2.30 o
   4   8   0      212.40      208.58      4.03 o
   5   8   0       78.12       80.04      1.71 o
   6   8   0      188.13      176.12      2.83 o
   7   8   0      490.71      478.34      6.42 o
   8   8   0        1.00        0.43      0.92 o
   9   8   0        4.96        5.19      1.25 o
   1   9   0        6.78        6.82      0.44 o
   2   9   0     1262.06     1238.60     10.46 o
   3   9   0       52.01       58.73      1.34 o
   4   9   0     1017.87      991.62     11.60 o
   5   9   0      449.14      455.44      5.62 o
   6   9   0       16.01       18.58      1.16 o
   7   9   0       13.88       11.48      1.32 o
   8   9   0       96.80      102.48      4.16 o
   9   9   0       38.87       44.72      2.53 o
   0  10   0     2918.00     2857.54     35.69 o
   1  10   0        4.94        3.57      0.58 o
   2  10   0      434.63      437.26      4.56 o
   3  10   0      600.47      582.07      5.81 o
   4  10   0     1169.36     1146.96     10.20 o
   5  10   0       57.42       67.52      2.48 o
   6  10   0      112.70       99.59      2.52 o
   7  10   0       19.22       19.68      2.16 o
   8  10   0        1.11        2.39      1.02 o
   9  10   0       23.86       22.52      2.13 o
   1  11   0      328.85      308.72      4.23 o
   2  11   0     1070.10     1030.59      9.16 o
   3  11   0       14.49       13.73      0.77 o
   4  11   0      194.43      179.00      3.09 o
   5  11   0      115.74      113.30      2.61 o
   6  11   0      109.23      105.61      2.66 o
   7  11   0      125.66      137.75      3.88 o
   8  11   0      222.84      241.81      5.52 o
   9  11   0       15.98        7.88      2.38 o
   0  12   0        0.82        2.14      0.64 o
   1  12   0      421.61      371.99      4.93 o
   2  12   0      283.27      262.42      3.88 o
   3  12   0     1495.04     1423.97     15.71 o
   4  12   0      281.37      278.71      3.71 o
   5  12   0        1.57        1.82      0.63 o
   6  12   0       94.33       99.04      4.41 o
   7  12   0       21.06       22.92      2.89 o
   8  12   0      107.42      105.74      3.67 o
   1  13   0      156.85      145.05      2.83 o
   2  13   0      126.76      120.13      2.96 o
   3  13   0      520.42      495.65      5.46 o
   4  13   0       68.20       67.55      1.73 o
   5  13   0      898.65      900.62     10.21 o
   6  13   0       12.68       11.57      1.25 o
   7  13   0       23.96       29.13      2.03 o
   8  13   0      109.99      106.14      3.71 o
   0  14   0      972.84      948.55     14.50 o
   1  14   0       79.46       64.47      1.92 o
   2  14   0        0.16        0.87      0.55 o
   3  14   0       44.38       38.28      1.53 o
   4  14   0      221.71      227.74      4.00 o
   5  14   0      213.67      213.02      3.99 o
   6  14   0      113.72      113.51      2.98 o
   7  14   0      218.13      220.54      5.27 o
   8  14   0       51.44       54.15      2.86 o
   1  15   0       20.14       16.14      1.11 o
   2  15   0      480.46      476.37      6.38 o
   3  15   0        4.98        6.76      0.85 o
   4  15   0        4.37        3.16      0.71 o
   5  15   0      214.10      214.88      4.95 o
   6  15   0       35.77       31.38      2.18 o
   7  15   0      179.24      186.26      6.29 o
   0  16   0      663.29      608.42     10.83 o
   1  16   0       33.51       24.92      1.36 o
   2  16   0       47.18       50.57      1.86 o
   3  16   0      397.95      402.83      5.91 o
   4  16   0       83.21       85.06      2.48 o
   5  16   0        0.45        2.08      0.90 o
   6  16   0        9.86       10.30      1.47 o
   7  16   0      153.37      146.34      5.65 o
   1  17   0       37.82       37.31      1.63 o
   2  17   0       31.06       29.41      1.56 o
   3  17   0        0.43        1.71      0.69 o
   4  17   0       11.50       11.04      1.42 o
   5  17   0      211.26      219.04      7.67 o
   6  17   0        4.45        3.98      1.18 o
   7  17   0       33.15       24.79      3.93 o
   0  18   0      804.66      747.44     14.78 o
   1  18   0      179.36      195.07      3.94 o
   2  18   0        0.21        1.34      0.69 o
   3  18   0       69.17       64.42      2.29 o
   4  18   0      130.86      134.47      4.09 o
   5  18   0        1.43        1.26      0.95 o
   6  18   0       43.05       45.48      2.67 o
   1  19   0        1.20        2.37      0.93 o
   2  19   0      253.80      242.53      4.64 o
   3  19   0        0.57        0.06      0.64 o
   4  19   0       35.23       33.13      2.26 o
   5  19   0        0.65        1.33      0.96 o
   6  19   0        4.07        7.84      2.52 o
   0  20   0      270.45      249.42      6.80 o
   1  20   0      218.56      218.00      4.47 o
   2  20   0      231.18      231.36      4.65 o
   3  20   0        4.77        7.06      1.08 o
   4  20   0      503.53      530.40      9.42 o
   5  20   0       66.15       65.78      3.18 o
   1  21   0      123.41      111.68      3.23 o
   2  21   0        0.94        1.60      0.76 o
   3  21   0        2.15        2.13      0.91 o
   4  21   0       62.29       60.95      3.07 o
   0  22   0      376.64      408.65     11.07 o
   1  22   0      168.53      162.18      4.03 o
   2  22   0      112.57      115.47      3.71 o
   3  22   0      156.00      164.34      8.69 o
   1  23   0       12.39       12.69      1.65 o
   2  23   0      106.50      110.55      6.44 o
  -9   0   1      120.81      124.80      4.41 o
  -7   0   1      332.36      335.76      6.73 o
  -5   0   1     2279.57     2297.66     23.33 o
  -3   0   1      361.80      430.71      5.01 o
  -1   0   1     3291.71     3441.86     40.42 o
   1   0   1       56.63       68.24      1.18 o
   3   0   1        2.96       -1.05      1.05 o
   5   0   1      181.78      173.38      4.11 o
   7   0   1      195.52      190.43      7.70 o
   9   0   1       99.98      107.70      5.67 o
 -10   1   1       51.87       63.60      9.67 o
  -9   1   1        6.15        5.64      0.94 o
  -8   1   1        3.49        2.60      0.99 o
  -7   1   1      785.60      780.87      8.73 o
  -6   1   1      200.24      200.00      2.89 o
  -5   1   1      161.66      162.30      1.99 o
  -4   1   1        9.07       16.94      0.55 o
  -3   1   1     1061.01      991.68      8.75 o
  -2   1   1       19.00       18.42      0.52 o
  -1   1   1     6751.80     6820.97     56.92 o
   0   1   1      757.37      794.23      5.80 o
   1   1   1     4509.07     4839.94     40.51 o
   2   1   1    12539.89    13223.09     98.01 o
   3   1   1      553.29      677.57      6.50 o
   4   1   1     8182.40     8729.63     67.52 o
   5   1   1      365.82      376.37      4.80 o
   6   1   1      965.09      936.57      9.98 o
   7   1   1      609.02      591.82      7.35 o
   8   1   1      211.29      183.23      3.72 o
   9   1   1       11.02        8.65      1.19 o
 -10   2   1       39.68       40.76      3.72 o
  -9   2   1        0.77        0.35      0.75 o
  -8   2   1      444.84      448.36      6.16 o
  -7   2   1      114.43      115.02      2.55 o
  -6   2   1        2.31        1.88      0.57 o
  -5   2   1      126.48      125.64      1.72 o
  -4   2   1      677.32      716.70      5.70 o
  -3   2   1        0.33        0.58      0.17 o
  -2   2   1      230.58      243.31      2.14 o
  -1   2   1      169.25      176.83      1.53 o
   0   2   1      311.85      323.65      2.50 o
   1   2   1       21.93       22.76      0.42 o
   2   2   1     1980.51     2064.76     18.27 o
   3   2   1      157.39      150.54      1.87 o
   4   2   1      581.82      580.31      6.39 o
   5   2   1       34.40       35.10      1.01 o
   6   2   1      335.79      309.06      4.52 o
   7   2   1       53.91       50.49      1.80 o
   8   2   1      185.22      188.74      3.82 o
   9   2   1       22.47       19.85      1.50 o
 -10   3   1      139.51      149.16      9.46 o
  -9   3   1       14.95       14.29      1.25 o
  -8   3   1        8.37        9.72      1.01 o
  -7   3   1      133.94      129.41      2.71 o
  -6   3   1        1.48        4.34      1.31 o
  -5   3   1       67.36       65.92      1.20 o
  -4   3   1     1624.09     1725.44     12.52 o
  -3   3   1     2479.24     2584.07     18.04 o
  -2   3   1       13.00       24.32      0.50 o
  -1   3   1      835.66      862.54     10.20 o
   0   3   1     1982.50     2010.55     15.32 o
   1   3   1     2367.87     2506.66     20.54 o
   2   3   1      162.82      143.34      1.91 o
   3   3   1       41.14       48.81      1.04 o
   4   3   1      451.61      465.37      4.60 o
   5   3   1      273.80      316.44      3.70 o
   6   3   1      250.53      256.52      4.63 o
   7   3   1      167.67      156.63      3.21 o
   8   3   1      145.94      139.28      3.23 o
   9   3   1        0.24        0.78      1.31 o
 -10   4   1       13.13       19.33      3.23 o
  -9   4   1       57.46       61.06      2.20 o
  -8   4   1      279.57      282.08      4.62 o
  -7   4   1        0.02        0.61      0.50 o
  -6   4   1        9.88       16.69      1.12 o
  -5   4   1     1186.04     1126.74      8.77 o
  -4   4   1       38.68       47.79      0.97 o
  -3   4   1      339.27      354.32      3.12 o
  -2   4   1     1302.24     1321.72      9.50 o
  -1   4   1     1940.64     2022.46     19.78 o
   0   4   1      822.86      844.95      9.92 o
   1   4   1      356.31      366.16      3.34 o
   2   4   1        3.64        6.44      0.31 o
   3   4   1      151.11      147.99      1.95 o
   4   4   1      337.15      340.89      3.68 o
   5   4   1      238.43      213.80      2.84 o
   6   4   1       95.07       80.88      2.11 o
   7   4   1      221.20      224.01      3.96 o
   8   4   1      175.05      172.52      3.64 o
   9   4   1      111.41      111.59      3.14 o
 -10   5   1       19.66       17.79      3.09 o
  -9   5   1        5.51        5.43      1.03 o
  -8   5   1        0.13       -0.16      0.62 o
  -7   5   1      164.40      181.20      3.33 o
  -6   5   1      283.44      276.79      3.54 o
  -5   5   1      242.26      265.49      4.23 o
  -4   5   1       82.51      118.77      1.61 o
  -3   5   1      503.31      484.01      4.07 o
  -2   5   1      418.98      472.61      3.87 o
  -1   5   1     1076.09     1120.52      8.13 o
   0   5   1     1243.88     1358.89     12.45 o
   1   5   1     4176.38     4444.64     30.42 o
   2   5   1       15.89       19.69      0.51 o
   3   5   1      603.12      594.74      5.49 o
   4   5   1       43.81       30.74      0.93 o
   5   5   1       23.62       20.08      1.36 o
   6   5   1      138.89      125.29      2.65 o
   7   5   1      124.48      125.86      2.87 o
   8   5   1        0.96        0.70      0.68 o
   9   5   1       16.27       17.16      1.48 o
  -9   6   1      145.81      148.12      3.48 o
  -8   6   1      301.58      289.23      4.78 o
  -7   6   1       71.36       82.29      2.52 o
  -6   6   1      140.55      138.58      3.03 o
  -5   6   1      867.24      854.92      7.87 o
  -4   6   1       43.64       65.42      1.17 o
  -3   6   1      359.64      356.52      3.27 o
  -2   6   1     1419.14     1471.61     10.66 o
  -1   6   1     1394.55     1566.91     11.23 o
   0   6   1      375.00      409.16      3.68 o
   1   6   1      300.21      265.88      2.49 o
   2   6   1       21.39       16.13      0.50 o
   3   6   1       14.40       13.99      0.52 o
   4   6   1      495.78      480.67      4.91 o
   5   6   1      582.05      562.76      6.42 o
   6   6   1       10.89       10.50      0.92 o
   7   6   1       62.12       61.79      2.04 o
   8   6   1      121.55      123.15      3.52 o
   9   6   1       23.96       23.42      2.13 o
  -9   7   1       20.23       23.02      2.31 o
  -8   7   1       99.39      101.85      2.68 o
  -7   7   1       60.86       48.69      1.74 o
  -6   7   1      392.25      352.32      4.26 o
  -5   7   1       62.89       69.85      1.36 o
  -4   7   1       42.65       37.11      0.89 o
  -3   7   1      230.13      250.01      2.57 o
  -2   7   1        4.26        1.66      0.43 o
  -1   7   1     1741.52     1982.95     16.43 o
   0   7   1     9677.75    10163.63     68.87 o
   1   7   1      370.50      417.90      4.04 o
   2   7   1      155.90      154.92      1.76 o
   3   7   1      102.15      115.56      1.57 o
   4   7   1     1098.73     1053.70      9.09 o
   5   7   1      159.94      168.40      2.57 o
   6   7   1      657.24      635.01      7.54 o
   7   7   1       94.92       86.12      2.43 o
   8   7   1       25.76       25.28      1.55 o
   9   7   1       12.00        7.89      1.42 o
  -9   8   1        0.67        0.48      1.27 o
  -8   8   1      115.34      121.76      4.03 o
  -7   8   1        0.42        0.57      0.50 o
  -6   8   1        6.03        6.38      0.66 o
  -5   8   1      318.34      322.78      4.11 o
  -4   8   1      536.65      546.46      5.36 o
  -3   8   1      149.74      163.14      1.97 o
  -2   8   1      184.73      174.53      1.93 o
  -1   8   1      252.90      289.68      3.08 o
   0   8   1      180.79      204.72      2.38 o
   1   8   1       40.88       46.72      1.01 o
   2   8   1     1376.35     1413.85     11.96 o
   3   8   1        5.53        8.43      0.75 o
   4   8   1      344.19      328.34      6.49 o
   5   8   1        0.03        0.59      0.40 o
   6   8   1        0.97        1.12      0.62 o
   7   8   1       15.54       19.36      1.31 o
   8   8   1      215.37      223.90      5.18 o
   9   8   1       17.39       16.06      1.76 o
  -9   9   1      117.71      134.52      5.10 o
  -8   9   1       20.92       19.84      1.67 o
  -7   9   1      355.66      362.53      5.37 o
  -6   9   1      135.36      121.68      2.28 o
  -5   9   1       37.33       36.89      1.06 o
  -4   9   1       19.53       25.40      0.89 o
  -3   9   1     4923.75     5099.90     48.90 o
  -2   9   1       54.81       37.41      1.13 o
  -1   9   1        0.59        1.89      0.50 o
   0   9   1     2323.75     2535.04     19.83 o
   1   9   1      121.26      101.77      1.64 o
   2   9   1        1.28        0.60      0.22 o
   3   9   1     2239.53     2284.96     16.57 o
   4   9   1       74.17       68.49      1.53 o
   5   9   1       56.31       62.15      2.05 o
   6   9   1      309.47      286.89      5.40 o
   7   9   1       90.52       88.60      5.49 o
   8   9   1        7.72        5.82      1.23 o
   9   9   1      186.68      194.12      5.15 o
  -9  10   1       38.76       34.51      2.82 o
  -8  10   1        7.97        6.10      1.24 o
  -7  10   1       73.93       75.11      2.28 o
  -6  10   1       10.10        9.92      0.96 o
  -5  10   1      533.12      521.99      6.54 o
  -4  10   1      161.04      174.47      2.64 o
  -3  10   1        2.31        2.25      0.34 o
  -2  10   1      187.48      197.02      2.85 o
  -1  10   1      593.13      628.60      6.86 o
   0  10   1      101.08      100.42      1.57 o
   1  10   1       31.80       44.53      1.09 o
   2  10   1       55.32       53.63      1.29 o
   3  10   1       22.22       23.27      0.91 o
   4  10   1       47.67       51.50      1.36 o
   5  10   1       42.86       42.41      1.57 o
   6  10   1       10.91        7.57      0.89 o
   7  10   1       60.13       61.94      2.61 o
   8  10   1       30.67       30.65      4.77 o
   9  10   1       10.72        4.62      1.67 o
  -9  11   1      119.34      141.93      5.35 o
  -8  11   1        0.01        0.48      1.14 o
  -7  11   1      176.52      186.50      3.77 o
  -6  11   1        0.49        1.80      0.64 o
  -5  11   1       65.15       66.45      1.67 o
  -4  11   1     1002.55      966.97      9.33 o
  -3  11   1      950.51      943.09      8.67 o
  -2  11   1       18.55       15.00      0.72 o
  -1  11   1      815.97      801.83      9.91 o
   0  11   1       34.55       34.29      2.17 o
   1  11   1      847.66      855.46      7.79 o
   2  11   1      237.17      213.34      3.12 o
   3  11   1      959.37      914.20      9.54 o
   4  11   1      628.53      604.58      7.21 o
   5  11   1        0.29        0.89      0.63 o
   6  11   1        5.83        7.45      0.94 o
   7  11   1      103.65      108.29      3.47 o
   8  11   1       24.99       24.08      1.99 o
  -8  12   1      200.79      204.74      5.01 o
  -7  12   1        5.03        4.55      0.91 o
  -6  12   1      141.30      148.78      3.24 o
  -5  12   1       39.83       41.26      1.41 o
  -4  12   1      306.61      300.48      3.92 o
  -3  12   1       74.69       82.26      1.75 o
  -2  12   1        7.31        7.20      0.58 o
  -1  12   1      112.76      105.38      2.28 o
   0  12   1      250.07      229.59      3.58 o
   1  12   1      441.07      431.02      6.26 o
   2  12   1      241.21      249.56      3.50 o
   3  12   1      216.08      207.67      3.04 o
   4  12   1       53.00       46.30      1.66 o
   5  12   1       53.10       51.75      1.86 o
   6  12   1      241.96      243.06      4.37 o
   7  12   1       22.10       20.41      1.77 o
   8  12   1       25.02       23.33      2.01 o
  -8  13   1        3.77        5.77      1.42 o
  -7  13   1      462.48      477.41     11.04 o
  -6  13   1      145.71      162.33      3.48 o
  -5  13   1      383.51      370.18      4.75 o
  -4  13   1      205.38      191.27      3.03 o
  -3  13   1      893.81      834.05     10.60 o
  -2  13   1      174.61      178.23      3.23 o
  -1  13   1      840.55      776.41      8.61 o
   0  13   1     1036.03      900.00      9.67 o
   1  13   1      601.46      576.60      7.89 o
   2  13   1        7.23        5.99      1.21 o
   3  13   1      248.46      242.09      3.73 o
   4  13   1      373.13      364.72      5.30 o
   5  13   1        8.15        5.92      0.88 o
   6  13   1      157.14      164.63      3.61 o
   7  13   1      115.69      108.08      4.31 o
   8  13   1      132.25      138.16      4.37 o
  -8  14   1       95.96      100.40      3.67 o
  -7  14   1      142.31      138.43      4.07 o
  -6  14   1        5.96        5.07      0.98 o
  -5  14   1      184.94      183.51      4.39 o
  -4  14   1       56.78       54.00      1.85 o
  -3  14   1      286.16      291.08      4.55 o
  -2  14   1       30.55       35.27      1.46 o
  -1  14   1     2148.08     2087.63     19.80 o
   0  14   1       62.65       66.55      1.94 o
   1  14   1        9.99       10.19      0.98 o
   2  14   1       17.43       13.68      1.01 o
   3  14   1       17.99       15.39      1.33 o
   4  14   1       44.58       45.27      2.15 o
   5  14   1      218.55      216.57      4.10 o
   6  14   1        0.05        0.15      0.73 o
   7  14   1      210.61      210.43      5.27 o
  -7  15   1        3.31        3.40      1.59 o
  -6  15   1       85.19       92.71      6.59 o
  -5  15   1      305.47      303.27      7.15 o
  -4  15   1      110.57      102.76      2.64 o
  -3  15   1      782.41      728.56      8.70 o
  -2  15   1      336.54      297.21      4.68 o
  -1  15   1       28.30       36.19      4.35 o
   0  15   1        6.20        1.62      0.50 o
   1  15   1      117.95      120.66      2.75 o
   2  15   1       46.69       41.87      1.67 o
   3  15   1        2.05        1.47      0.57 o
   4  15   1        2.40        4.33      0.99 o
   5  15   1        9.70       10.53      1.39 o
   6  15   1        0.90        0.31      0.82 o
   7  15   1       65.41       65.22      3.87 o
  -7  16   1        0.72        1.72      1.05 o
  -6  16   1        7.28        4.65      1.16 o
  -5  16   1      429.91      426.80      7.62 o
  -4  16   1      430.36      441.65      9.51 o
  -3  16   1       93.23       82.17      2.40 o
  -2  16   1      310.38      276.11      5.38 o
  -1  16   1       22.86       27.46      1.44 o
   0  16   1       37.37       40.07      1.65 o
   1  16   1       26.57       26.72      1.49 o
   2  16   1     1308.52     1244.55     13.27 o
   3  16   1       13.41       13.02      1.11 o
   4  16   1      310.57      313.71      6.28 o
   5  16   1       88.23       92.77      4.52 o
   6  16   1       71.52       78.33      3.17 o
   7  16   1        9.89        5.96      1.87 o
  -7  17   1        1.10        0.51      1.07 o
  -6  17   1       91.43       87.68      3.36 o
  -5  17   1        0.13        0.01      0.82 o
  -4  17   1        1.04        0.24      0.63 o
  -3  17   1      219.39      227.67      4.30 o
  -2  17   1        3.14        3.32      0.72 o
  -1  17   1        1.12        1.64      0.59 o
   0  17   1      542.21      546.33      7.30 o
   1  17   1        9.89        9.92      1.02 o
   2  17   1      213.75      198.53      3.93 o
   3  17   1       17.81       17.71      3.20 o
   4  17   1      463.91      474.05      8.27 o
   5  17   1      103.78      108.26      3.71 o
   6  17   1        4.54        5.43      1.27 o
  -6  18   1        0.34        0.87      0.99 o
  -5  18   1      171.37      165.48      4.63 o
  -4  18   1      496.07      493.25      7.20 o
  -3  18   1        3.86        2.84      0.78 o
  -2  18   1      271.67      270.25      4.98 o
  -1  18   1      401.81      389.78      6.02 o
   0  18   1       10.77       11.49      1.09 o
   1  18   1       36.96       31.21      1.65 o
   2  18   1      400.46      384.22      5.97 o
   3  18   1        0.96        2.39      0.82 o
   4  18   1      449.39      447.96      8.17 o
   5  18   1       86.49       90.37      3.46 o
   6  18   1       28.10       35.65      2.44 o
  -6  19   1       41.34       39.96      2.62 o
  -5  19   1       15.05       16.27      2.04 o
  -4  19   1       15.36       14.92      1.38 o
  -3  19   1      647.80      645.67      8.70 o
  -2  19   1       40.75       38.24      1.86 o
  -1  19   1       68.84       71.26      2.39 o
   0  19   1        8.33       10.94      1.15 o
   1  19   1      105.14       94.60      2.76 o
   2  19   1        0.71        0.80      0.95 o
   3  19   1      660.23      679.93     10.79 o
   4  19   1        3.30        2.59      1.09 o
   5  19   1        6.50        7.51      1.47 o
  -5  20   1      272.52      300.49      6.78 o
  -4  20   1        8.57        7.84      1.42 o
  -3  20   1       87.15       93.75      4.07 o
  -2  20   1       18.34       18.58      1.47 o
  -1  20   1      301.46      285.04      5.27 o
   0  20   1       46.14       41.74      1.96 o
   1  20   1      244.79      228.58      4.59 o
   2  20   1        7.03        5.17      0.99 o
   3  20   1       15.36       11.76      1.56 o
   4  20   1       38.62       39.05      2.54 o
   5  20   1       82.84       91.21      6.02 o
  -4  21   1       62.54       72.34      3.26 o
  -3  21   1      143.56      149.49      3.82 o
  -2  21   1       12.57       10.62      1.29 o
  -1  21   1      104.45      101.31      3.24 o
   0  21   1      599.51      621.08      8.75 o
   1  21   1      143.00      143.17      3.68 o
   2  21   1       44.12       48.84      2.18 o
   3  21   1       58.13       57.33      2.90 o
   4  21   1        3.67        1.92      1.33 o
  -3  22   1       21.98       19.65      1.66 o
  -2  22   1      100.49       94.44      3.11 o
  -1  22   1       56.50       59.18      2.45 o
   0  22   1       20.94       25.32      1.76 o
   1  22   1        0.45        1.78      0.83 o
   2  22   1        6.89        7.22      1.19 o
  -2  23   1       22.25       13.59      2.81 o
  -1  23   1        7.18        5.26      1.24 o
   0  23   1      201.52      195.29      5.55 o
   1  23   1        0.47       -0.56      1.54 o
 -10   0   2        8.19        6.72      2.24 o
  -8   0   2        5.34        4.48      1.03 o
  -6   0   2     2439.57     2442.89     36.28 o
  -4   0   2        0.06        3.51      0.56 o
  -2   0   2     3812.22     3970.33     38.62 o
   0   0   2    11409.68    11860.16    139.79 o
   2   0   2      887.17      837.95      8.87 o
   4   0   2      430.12      354.34      7.91 o
   6   0   2     4564.69     4440.53     55.32 o
   8   0   2      762.48      713.95     16.67 o
 -10   1   2        0.36       -0.03      1.13 o
  -9   1   2        1.69        1.60      1.13 o
  -8   1   2      211.45      220.46      3.85 o
  -7   1   2        0.88        1.23      0.51 o
  -6   1   2      108.60      119.31      1.82 o
  -5   1   2      293.99      303.47      3.06 o
  -4   1   2     1778.87     1834.59     13.22 o
  -3   1   2      270.43      277.54      3.52 o
  -2   1   2      100.61      100.49      1.10 o
  -1   1   2     4330.03     4672.13     34.91 o
   0   1   2      106.19      115.01      1.18 o
   1   1   2      331.98      401.85      4.55 o
   2   1   2      305.25      307.90      3.34 o
   3   1   2        5.58       13.98      1.41 o
   4   1   2      539.32      530.41      5.28 o
   5   1   2      194.16      180.61      3.08 o
   6   1   2       36.30       38.49      1.59 o
   7   1   2        1.67        2.56      0.68 o
   8   1   2      112.58      111.26      3.00 o
   9   1   2        4.29        3.57      0.99 o
 -10   2   2        0.05        0.42      1.29 o
  -9   2   2      341.57      343.14      7.87 o
  -8   2   2       72.45       72.51      2.12 o
  -7   2   2        2.22        1.60      0.48 o
  -6   2   2      330.97      321.17      3.40 o
  -5   2   2       76.08       80.33      2.09 o
  -4   2   2       49.63       58.48      1.01 o
  -3   2   2     2381.19     2516.47     17.59 o
  -2   2   2      268.74      313.16      3.31 o
  -1   2   2     3663.93     3775.59     29.73 o
   0   2   2    13426.38    13829.17    114.88 o
   1   2   2     6350.75     6650.49     68.27 o
   2   2   2        0.00        0.34      0.29 o
   3   2   2     2124.13     2252.94     17.66 o
   4   2   2      530.37      592.40      5.62 o
   5   2   2      507.95      487.97      5.97 o
   6   2   2      191.21      179.32      3.35 o
   7   2   2       12.62       13.16      1.11 o
   8   2   2      212.42      191.64      4.01 o
   9   2   2      236.50      231.40      4.69 o
 -10   3   2        1.81        2.28      1.43 o
  -9   3   2      135.48      128.40      4.51 o
  -8   3   2      248.47      260.49      4.29 o
  -7   3   2      136.67      151.58      2.52 o
  -6   3   2      184.91      168.19      2.24 o
  -5   3   2      364.43      345.03      3.39 o
  -4   3   2       57.71       42.94      0.89 o
  -3   3   2        9.04       10.11      0.42 o
  -2   3   2       62.79       63.29      1.04 o
  -1   3   2     1629.75     1682.80     11.87 o
   0   3   2        6.87       14.15      0.39 o
   1   3   2      558.18      524.48      4.13 o
   2   3   2       21.61       25.65      1.53 o
   3   3   2      336.99      321.05      3.40 o
   4   3   2       27.53       26.08      1.15 o
   5   3   2      146.24      126.97      2.53 o
   6   3   2      234.77      215.31      3.73 o
   7   3   2       21.33       23.26      1.36 o
   8   3   2       82.51       84.47      2.66 o
   9   3   2        2.44        1.43      0.93 o
 -10   4   2      108.56      111.49      5.32 o
  -9   4   2       27.16       29.35      2.37 o
  -8   4   2        1.55        1.79      0.69 o
  -7   4   2        1.10        0.64      0.43 o
  -6   4   2       17.14       19.48      0.84 o
  -5   4   2        0.39        0.31      0.24 o
  -4   4   2      588.44      581.23      4.89 o
  -3   4   2     2799.15     2967.24     22.69 o
  -2   4   2        2.46        3.55      0.28 o
  -1   4   2      462.21      475.99      4.59 o
   0   4   2      665.84      762.45      6.34 o
   1   4   2       72.02       87.21      1.10 o
   2   4   2        1.95        2.93      0.53 o
   3   4   2     3001.36     3213.31     24.79 o
   4   4   2      109.28      101.71      1.73 o
   5   4   2      144.71      135.76      2.69 o
   6   4   2        0.89        0.95      0.64 o
   7   4   2      150.55      151.12      3.27 o
   8   4   2      148.37      148.73      3.50 o
   9   4   2       11.46       10.45      1.31 o
 -10   5   2        4.27        3.23      1.96 o
  -9   5   2        8.90        9.95      1.71 o
  -8   5   2      530.87      549.99      7.34 o
  -7   5   2      102.56       91.58      1.96 o
  -6   5   2      521.11      511.42      4.85 o
  -5   5   2        5.06        4.40      0.45 o
  -4   5   2     1179.54     1209.86      9.20 o
  -3   5   2       65.08       66.31      1.08 o
  -2   5   2        4.95       -0.46      0.46 o
  -1   5   2       89.33       91.78      1.17 o
   0   5   2      160.44      190.02      1.91 o
   1   5   2      316.56      325.00      3.17 o
   2   5   2      323.27      315.84      2.91 o
   3   5   2      272.26      278.83      3.18 o
   4   5   2       11.35        9.35      0.97 o
   5   5   2        0.74        1.49      0.53 o
   6   5   2       85.89       77.84      2.16 o
   7   5   2        0.54        0.50      0.67 o
   8   5   2      395.32      384.66      6.05 o
   9   5   2       18.62       18.78      1.57 o
  -9   6   2        1.26        1.68      1.17 o
  -8   6   2        9.89        7.72      1.11 o
  -7   6   2      364.10      359.51      4.97 o
  -6   6   2      278.49      297.55      3.50 o
  -5   6   2        8.95       10.24      0.62 o
  -4   6   2       68.20       87.76      1.41 o
  -3   6   2        7.06        4.51      0.71 o
  -2   6   2      562.37      633.58      5.10 o
  -1   6   2      912.33      942.54      7.13 o
   0   6   2       12.95       23.38      0.59 o
   1   6   2       39.36       45.87      1.42 o
   2   6   2       10.65        7.15      0.40 o
   3   6   2      218.17      191.00      2.13 o
   4   6   2      351.54      336.95      5.59 o
   5   6   2      211.20      219.47      3.56 o
   6   6   2       11.12        7.18      1.17 o
   7   6   2        0.05        0.58      0.61 o
   8   6   2       79.07       76.88      2.57 o
   9   6   2        0.00        0.70      1.03 o
  -9   7   2      128.15      160.99      7.70 o
  -8   7   2       92.12       87.96      2.83 o
  -7   7   2      253.12      245.20      3.56 o
  -6   7   2       54.32       50.09      1.25 o
  -5   7   2     1081.41     1051.43      8.59 o
  -4   7   2      193.60      207.53      2.40 o
  -3   7   2      214.54      251.04      2.61 o
  -2   7   2       88.11      113.43      1.48 o
  -1   7   2     4247.01     4437.78     44.08 o
   0   7   2        6.31        0.76      0.25 o
   1   7   2        5.61        3.24      0.45 o
   2   7   2      279.23      312.65      3.03 o
   3   7   2       45.24       40.75      0.91 o
   4   7   2        2.66        3.32      0.54 o
   5   7   2      606.85      586.02      6.77 o
   6   7   2       46.32       40.69      1.62 o
   7   7   2        8.12        5.51      0.92 o
   8   7   2        6.99        4.78      1.21 o
   9   7   2      126.20      142.87      4.40 o
  -9   8   2       42.05       43.58      4.35 o
  -8   8   2       17.35       16.53      2.81 o
  -7   8   2      106.52      100.15      2.56 o
  -6   8   2      330.16      322.44      4.51 o
  -5   8   2      214.90      238.25      2.85 o
  -4   8   2       34.75       32.08      0.90 o
  -3   8   2      230.73      213.20      2.38 o
  -2   8   2       82.28       79.67      1.23 o
  -1   8   2     2501.26     2675.84     22.78 o
   0   8   2      938.87      968.89      7.84 o
   1   8   2     1613.18     1796.39     14.46 o
   2   8   2      552.54      562.35      4.84 o
   3   8   2      189.68      234.81      2.92 o
   4   8   2      187.30      174.32      3.53 o
   5   8   2       38.77       35.13      1.25 o
   6   8   2      195.59      175.64      3.43 o
   7   8   2      318.82      323.47      7.75 o
   8   8   2        8.82        7.96      1.34 o
   9   8   2      105.13      104.58      4.71 o
  -9   9   2       37.19       44.27      4.49 o
  -8   9   2      179.16      192.31      5.55 o
  -7   9   2       89.95       87.00      4.15 o
  -6   9   2       87.56       86.46      1.93 o
  -5   9   2      359.36      358.55      4.22 o
  -4   9   2     1654.58     1626.11     12.30 o
  -3   9   2        7.25        5.35      0.48 o
  -2   9   2       43.09       37.47      0.85 o
  -1   9   2       38.72       27.78      0.70 o
   0   9   2       30.68       29.12      0.71 o
   1   9   2      533.20      558.94      4.78 o
   2   9   2     1549.26     1550.83     13.14 o
   3   9   2      369.01      373.43      5.38 o
   4   9   2      164.27      156.11      2.84 o
   5   9   2       10.04       11.10      0.81 o
   6   9   2        5.42        5.84      1.07 o
   7   9   2       63.29       54.82      2.52 o
   8   9   2      154.37      169.04      4.94 o
  -9  10   2       31.97       34.88      4.07 o
  -8  10   2       54.67       61.98      3.22 o
  -7  10   2       39.65       39.13      1.66 o
  -6  10   2      206.64      205.54      4.25 o
  -5  10   2        8.37        8.42      0.70 o
  -4  10   2      401.97      403.75      4.00 o
  -3  10   2      489.27      513.28      4.64 o
  -2  10   2      102.10      109.78      1.53 o
  -1  10   2        2.60        7.45      0.41 o
   0  10   2     1441.82     1397.01     10.52 o
   1  10   2      652.11      640.78      6.15 o
   2  10   2      551.50      549.61      4.89 o
   3  10   2       73.37       68.19      1.53 o
   4  10   2      404.16      399.90      5.38 o
   5  10   2       46.23       52.92      1.82 o
   6  10   2      308.43      305.70      5.92 o
   7  10   2       75.64       78.97      3.05 o
   8  10   2        0.36        1.59      1.05 o
  -9  11   2       13.59        9.67      2.95 o
  -8  11   2      147.83      158.26      5.20 o
  -7  11   2       47.25       51.38      1.94 o
  -6  11   2       44.51       39.72      1.63 o
  -5  11   2      113.59      106.34      2.16 o
  -4  11   2     1096.77     1043.98      9.56 o
  -3  11   2       37.47       33.01      1.29 o
  -2  11   2      349.46      337.64      4.33 o
  -1  11   2     1113.88     1122.10     11.85 o
   0  11   2     1267.67     1262.41     10.84 o
   1  11   2       28.51       22.71      1.12 o
   2  11   2       26.44       31.33      1.32 o
   3  11   2       54.17       52.84      1.78 o
   4  11   2     1060.41     1052.23     13.24 o
   5  11   2      294.55      301.94      4.77 o
   6  11   2      143.68      144.56      3.92 o
   7  11   2        5.48        5.08      1.36 o
   8  11   2       32.62       37.41      2.41 o
  -8  12   2        5.87        5.04      1.53 o
  -7  12   2       18.54       22.56      1.49 o
  -6  12   2        8.53        6.99      0.93 o
  -5  12   2       29.02       25.73      1.27 o
  -4  12   2      268.32      267.41      3.89 o
  -3  12   2     1743.11     1652.69     29.19 o
  -2  12   2      162.78      169.28      3.42 o
  -1  12   2        0.35        2.04      0.47 o
   0  12   2       96.72      100.76      2.69 o
   1  12   2      158.71      167.35      2.52 o
   2  12   2      878.71      835.82      7.96 o
   3  12   2     2524.51     2442.21     22.64 o
   4  12   2      155.12      150.51      3.11 o
   5  12   2      227.61      217.10      4.00 o
   6  12   2       18.26       15.23      1.53 o
   7  12   2       49.43       52.05      2.58 o
   8  12   2       88.33       94.11      4.63 o
  -8  13   2       75.93       73.12      3.71 o
  -7  13   2      140.48      147.00      4.90 o
  -6  13   2       77.48       77.73      2.35 o
  -5  13   2      139.45      144.09      2.70 o
  -4  13   2       28.04       24.72      1.13 o
  -3  13   2      207.49      199.97      3.54 o
  -2  13   2      267.67      246.50      3.95 o
  -1  13   2      425.57      361.46      5.20 o
   0  13   2       79.59       69.83      1.91 o
   1  13   2      798.26      746.61      8.44 o
   2  13   2       32.65       30.00      1.33 o
   3  13   2      979.20     1007.99      9.54 o
   4  13   2       70.47       75.56      2.26 o
   5  13   2        1.76        0.91      0.66 o
   6  13   2       73.64       73.81      2.90 o
   7  13   2      167.25      176.27      5.06 o
  -8  14   2       16.02       14.24      2.08 o
  -7  14   2        8.17       12.06      1.51 o
  -6  14   2      435.63      451.22      6.51 o
  -5  14   2       54.57       57.01      1.99 o
  -4  14   2       69.78       62.36      2.01 o
  -3  14   2      101.86       97.71      3.46 o
  -2  14   2        0.05        0.45      0.47 o
  -1  14   2     1337.20     1139.74     12.98 o
   0  14   2      604.63      530.52      7.01 o
   1  14   2     1786.80     1641.12     16.17 o
   2  14   2       71.37       63.01      1.93 o
   3  14   2       42.82       42.91      1.66 o
   4  14   2      193.38      198.90      5.66 o
   5  14   2      159.71      165.27      3.61 o
   6  14   2      126.21      131.35      3.99 o
   7  14   2      108.60      111.52      3.87 o
  -8  15   2      152.35      158.32      8.12 o
  -7  15   2        0.70        1.61      1.29 o
  -6  15   2      159.40      158.21      6.66 o
  -5  15   2       83.39       82.80      2.48 o
  -4  15   2      529.33      506.36      6.88 o
  -3  15   2       84.57       73.79      2.32 o
  -2  15   2        2.62        0.81      0.50 o
  -1  15   2      144.48      132.22      2.92 o
   0  15   2        8.16        4.90      0.74 o
   1  15   2      411.33      397.66      5.67 o
   2  15   2      115.09      104.99      2.61 o
   3  15   2      124.22      116.50      3.44 o
   4  15   2      110.74      112.20      3.61 o
   5  15   2       45.64       43.11      2.55 o
   6  15   2       51.77       48.46      6.30 o
   7  15   2        0.38        0.98      1.38 o
  -7  16   2       18.98       19.95      2.27 o
  -6  16   2        4.28        3.80      1.11 o
  -5  16   2        0.04       -0.03      0.63 o
  -4  16   2        5.60        4.68      0.84 o
  -3  16   2      237.64      228.62      4.20 o
  -2  16   2      171.79      141.26      3.16 o
  -1  16   2      267.74      293.01      4.76 o
   0  16   2       12.05        4.75      0.81 o
   1  16   2      505.47      521.00      6.97 o
   2  16   2       56.03       44.85      2.08 o
   3  16   2       18.79       19.78      2.11 o
   4  16   2      236.00      235.02      5.36 o
   5  16   2       43.12       48.85      2.51 o
   6  16   2       17.39       14.76      2.24 o
  -7  17   2       16.29       18.26      4.42 o
  -6  17   2       34.60       33.91      2.23 o
  -5  17   2      307.39      337.55      6.77 o
  -4  17   2       76.28       74.74      2.46 o
  -3  17   2      296.51      265.63      4.73 o
  -2  17   2       13.56       12.08      1.13 o
  -1  17   2      527.13      498.91      6.92 o
   0  17   2       55.40       42.64      1.76 o
   1  17   2       32.69       36.95      2.54 o
   2  17   2       16.61       13.48      1.53 o
   3  17   2        0.04        0.21      0.72 o
   4  17   2        1.66        1.89      1.34 o
   5  17   2       61.76       68.83      3.03 o
   6  17   2        5.48        5.03      1.77 o
  -6  18   2      265.33      295.54      6.55 o
  -5  18   2        5.81        6.11      1.26 o
  -4  18   2      108.95      109.58      3.04 o
  -3  18   2      348.75      363.32      5.86 o
  -2  18   2      103.74       92.18      3.14 o
  -1  18   2       24.19       23.21      1.45 o
   0  18   2       48.27       52.75      2.02 o
   1  18   2       81.74       84.38      2.56 o
   2  18   2      205.94      196.43      4.03 o
   3  18   2      174.27      169.84      4.60 o
   4  18   2      108.68      113.24      3.85 o
   5  18   2       50.34       52.85      3.74 o
  -6  19   2        2.93        3.55      1.26 o
  -5  19   2      189.02      184.02      5.01 o
  -4  19   2      174.21      185.31      4.13 o
  -3  19   2        0.10       -0.04      0.64 o
  -2  19   2      218.11      202.88      4.23 o
  -1  19   2       15.48       10.29      1.14 o
   0  19   2       37.59       35.57      1.79 o
   1  19   2        7.71        5.79      0.98 o
   2  19   2        9.51        7.92      1.04 o
   3  19   2       38.07       37.35      3.19 o
   4  19   2      139.66      139.59      4.41 o
   5  19   2        1.69        4.09      1.41 o
  -5  20   2       11.40       10.44      1.59 o
  -4  20   2      238.58      252.26      5.03 o
  -3  20   2       57.17       50.15      2.82 o
  -2  20   2       75.06       69.61      2.68 o
  -1  20   2       24.30       22.22      1.55 o
   0  20   2      385.96      384.57      7.04 o
   1  20   2       78.40       71.39      2.50 o
   2  20   2       76.78       76.15      3.08 o
   3  20   2        3.09        1.10      0.98 o
   4  20   2      213.79      226.26      5.84 o
  -4  21   2       25.59       25.87      1.83 o
  -3  21   2        6.19        4.32      1.03 o
  -2  21   2        7.32        5.22      1.11 o
  -1  21   2      247.72      257.57      5.12 o
   0  21   2       21.29       18.11      1.49 o
   1  21   2       46.81       37.16      1.99 o
   2  21   2       13.63       12.34      1.66 o
   3  21   2       97.92      102.07      6.69 o
  -3  22   2       23.58       20.33      2.04 o
  -2  22   2       13.56       12.30      1.37 o
  -1  22   2      345.32      343.81      6.21 o
   0  22   2       41.21       43.48      3.00 o
   1  22   2      388.50      378.96      6.54 o
   2  22   2        2.22        1.63      1.11 o
  -1  23   2       35.87       34.88      4.35 o
   0  23   2        9.41        8.12      2.38 o
  -9   0   3       75.38       67.11      4.77 o
  -7   0   3     1972.74     1949.47     25.56 o
  -5   0   3       75.02       61.13      1.92 o
  -3   0   3      489.58      522.61     10.41 o
  -1   0   3     3530.58     3588.78     46.84 o
   1   0   3     1084.34     1076.33     11.20 o
   3   0   3      812.44      839.70     16.39 o
   5   0   3        4.18        1.57      0.74 o
   7   0   3       45.20       43.38      2.57 o
   9   0   3      151.00      146.34      5.40 o
 -10   1   3       72.86       71.60      3.77 o
  -9   1   3       86.27       87.99      3.77 o
  -8   1   3       43.04       42.81      2.81 o
  -7   1   3      996.89      962.38     10.48 o
  -6   1   3        0.28        1.55      0.43 o
  -5   1   3       92.85       95.79      1.48 o
  -4   1   3     1606.10     1688.33     13.41 o
  -3   1   3       15.93       29.26      0.66 o
  -2   1   3     1957.96     1956.64     16.97 o
  -1   1   3    12467.26    13051.99     88.36 o
   0   1   3        0.98        7.12      0.64 o
   1   1   3        6.66       11.53      0.63 o
   2   1   3       43.45       49.22      0.85 o
   3   1   3      813.70      816.05      7.82 o
   4   1   3       88.33       89.87      2.01 o
   5   1   3       25.67       28.36      2.08 o
   6   1   3       11.19        8.81      0.94 o
   7   1   3      126.74      134.08      3.14 o
   8   1   3       19.49       18.76      1.97 o
   9   1   3       28.99       22.99      1.76 o
 -10   2   3       16.47       17.12      2.21 o
  -9   2   3       88.96       81.82      7.14 o
  -8   2   3      315.40      330.73      7.18 o
  -7   2   3       65.09       61.63      2.10 o
  -6   2   3      189.61      175.67      2.28 o
  -5   2   3      967.28     1044.44      9.89 o
  -4   2   3     2792.02     2838.11     19.99 o
  -3   2   3      724.86      849.80     10.70 o
  -2   2   3      565.84      529.78      5.26 o
  -1   2   3       29.85       47.33      1.30 o
   0   2   3     2064.38     2082.19     20.04 o
   1   2   3      133.37      141.14      1.57 o
   2   2   3      105.58       96.15      1.71 o
   3   2   3        0.24        0.38      0.36 o
   4   2   3       59.75       58.26      1.62 o
   5   2   3        0.97        1.83      0.54 o
   6   2   3       69.10       62.69      1.97 o
   7   2   3       20.71       18.92      1.66 o
   8   2   3      126.00      124.04      3.28 o
   9   2   3        1.29        1.35      0.91 o
 -10   3   3      194.41      223.06      6.58 o
  -9   3   3        1.37       -0.14      1.09 o
  -8   3   3        6.96        5.08      1.17 o
  -7   3   3       27.30       26.60      1.66 o
  -6   3   3      207.30      205.91      2.57 o
  -5   3   3      571.02      585.99      5.10 o
  -4   3   3      950.28     1013.03      7.82 o
  -3   3   3      298.61      322.19      2.97 o
  -2   3   3       32.06       29.78      0.62 o
  -1   3   3      638.66      719.36      5.54 o
   0   3   3     1241.49     1222.21      8.93 o
   1   3   3      778.98      755.19      8.46 o
   2   3   3       23.89       29.89      0.72 o
   3   3   3      750.26      767.73      7.67 o
   4   3   3      197.04      191.10      3.17 o
   5   3   3      575.86      536.72      6.61 o
   6   3   3       53.92       57.84      1.92 o
   7   3   3       51.05       53.62      2.03 o
   8   3   3       25.89       20.72      1.56 o
   9   3   3        0.50        0.05      1.05 o
 -10   4   3       21.50       21.85      2.35 o
  -9   4   3       69.10       72.77      3.47 o
  -8   4   3      196.11      205.84      5.39 o
  -7   4   3        2.34        2.37      0.49 o
  -6   4   3        6.82       12.08      0.72 o
  -5   4   3      426.89      423.21      4.04 o
  -4   4   3      430.05      411.77      3.79 o
  -3   4   3      440.31      467.77      4.99 o
  -2   4   3      684.01      795.02      9.46 o
  -1   4   3       11.82        8.02      0.47 o
   0   4   3     1563.48     1802.86     12.88 o
   1   4   3     1436.10     1417.23     10.35 o
   2   4   3        0.20        5.27      0.33 o
   3   4   3      421.61      439.08      4.50 o
   4   4   3       35.73       42.16      1.29 o
   5   4   3      688.21      654.63      7.69 o
   6   4   3      116.51      111.85      2.66 o
   7   4   3       15.36       16.98      1.30 o
   8   4   3        9.65        9.94      1.24 o
   9   4   3       38.17       37.70      3.84 o
 -10   5   3       11.99        6.86      2.38 o
  -9   5   3       58.47       55.33      3.07 o
  -8   5   3       16.00       14.40      1.67 o
  -7   5   3       72.19       69.17      1.91 o
  -6   5   3       43.95       42.18      1.45 o
  -5   5   3       13.03       13.42      0.63 o
  -4   5   3      506.23      555.34      4.88 o
  -3   5   3      331.79      290.27      2.85 o
  -2   5   3        8.27       12.68      0.64 o
  -1   5   3      174.71      186.08      2.20 o
   0   5   3     2475.11     2646.64     18.59 o
   1   5   3     1287.24     1332.53      9.87 o
   2   5   3     1644.36     1724.18     14.73 o
   3   5   3      961.16      890.33      7.96 o
   4   5   3       14.57       19.41      0.86 o
   5   5   3      158.38      136.47      2.82 o
   6   5   3      132.01      123.07      3.14 o
   7   5   3      534.93      534.37      7.88 o
   8   5   3       16.43       15.33      1.45 o
   9   5   3        0.89        2.95      2.24 o
 -10   6   3       20.47       22.14      3.23 o
  -9   6   3       19.27       18.71      2.05 o
  -8   6   3      137.87      127.42      3.34 o
  -7   6   3        0.95        1.57      0.64 o
  -6   6   3       38.93       38.08      1.09 o
  -5   6   3       75.46       75.18      1.39 o
  -4   6   3       86.00       57.32      1.15 o
  -3   6   3        0.06        0.45      0.26 o
  -2   6   3     1136.42     1276.61      9.56 o
  -1   6   3     1311.14     1246.17     10.24 o
   0   6   3      941.80     1037.35      7.91 o
   1   6   3      142.91      129.14      1.65 o
   2   6   3        0.23        3.05      0.32 o
   3   6   3      382.33      400.22      4.01 o
   4   6   3      282.83      296.46      3.66 o
   5   6   3      314.10      293.31      4.47 o
   6   6   3       23.99       23.88      1.37 o
   7   6   3       91.89       90.57      2.75 o
   8   6   3       21.27       23.63      1.72 o
  -9   7   3        2.00        1.00      1.23 o
  -8   7   3       56.76       59.23      2.30 o
  -7   7   3      128.46      120.83      3.07 o
  -6   7   3      398.37      394.23      4.14 o
  -5   7   3       22.53       22.77      0.83 o
  -4   7   3       25.15       25.19      0.81 o
  -3   7   3      613.06      659.19      5.56 o
  -2   7   3     2737.85     2832.63     20.04 o
  -1   7   3       32.74       33.95      0.89 o
   0   7   3      642.31      614.83      5.14 o
   1   7   3      642.53      662.05      6.01 o
   2   7   3       10.60       11.34      0.60 o
   3   7   3        6.71        7.25      0.73 o
   4   7   3      913.91      911.05     12.45 o
   5   7   3       98.96       85.91      2.23 o
   6   7   3      252.99      243.77      4.26 o
   7   7   3        0.36       -0.82      0.92 o
   8   7   3       53.15       55.64      2.75 o
  -9   8   3       29.15       31.11      3.93 o
  -8   8   3      558.27      576.32     10.64 o
  -7   8   3       21.98       22.69      1.44 o
  -6   8   3       12.91       11.97      0.74 o
  -5   8   3      231.22      222.47      3.30 o
  -4   8   3     1049.07     1032.24      8.29 o
  -3   8   3      111.80      111.26      1.65 o
  -2   8   3       48.81       40.35      0.93 o
  -1   8   3       76.74       54.28      1.06 o
   0   8   3       85.36       78.17      1.30 o
   1   8   3      187.62      227.53      2.50 o
   2   8   3      564.18      547.72      4.87 o
   3   8   3       10.91       14.35      0.76 o
   4   8   3       63.15       63.87      1.58 o
   5   8   3       59.75       57.50      1.86 o
   6   8   3        1.24       -0.01      0.59 o
   7   8   3       22.93       22.39      1.83 o
   8   8   3      135.75      136.84      4.26 o
  -9   9   3      322.72      362.32     12.33 o
  -8   9   3       19.50       16.23      1.87 o
  -7   9   3       83.05       84.02      3.32 o
  -6   9   3      363.77      358.19      3.99 o
  -5   9   3       54.81       55.82      1.32 o
  -4   9   3      473.25      477.40      6.43 o
  -3   9   3      512.43      506.82      6.63 o
  -2   9   3       56.69       47.35      1.03 o
  -1   9   3     2083.27     2200.63     15.95 o
   0   9   3     1004.95     1086.73      8.50 o
   1   9   3      756.46      793.51      6.56 o
   2   9   3      239.44      247.27      3.29 o
   3   9   3     1132.00     1096.75     12.98 o
   4   9   3      128.67      133.10      2.41 o
   5   9   3       45.78       44.20      2.02 o
   6   9   3      122.60      114.31      4.72 o
   7   9   3       85.28       93.32      3.37 o
   8   9   3       14.90       13.77      2.17 o
  -9  10   3       15.83       15.83      3.23 o
  -8  10   3      241.67      276.01      6.83 o
  -7  10   3      170.45      170.43      3.99 o
  -6  10   3       19.54       17.65      1.00 o
  -5  10   3      698.43      701.11      7.10 o
  -4  10   3       25.81       30.32      0.98 o
  -3  10   3        0.26        0.99      0.32 o
  -2  10   3       10.89       14.82      0.73 o
  -1  10   3      282.59      291.36      3.06 o
   0  10   3       44.26       41.25      1.00 o
   1  10   3      341.66      313.96      3.27 o
   2  10   3       22.81       22.10      0.79 o
   3  10   3        0.03        0.78      0.83 o
   4  10   3       22.15       24.05      1.86 o
   5  10   3      106.14      105.96      3.18 o
   6  10   3      205.52      204.91      4.79 o
   7  10   3        0.51        0.44      1.47 o
   8  10   3       74.71       79.44      3.40 o
  -9  11   3      366.31      400.85     13.17 o
  -8  11   3       38.28       42.74      2.75 o
  -7  11   3       13.25       13.09      1.76 o
  -6  11   3      418.75      447.69      5.38 o
  -5  11   3        2.27        2.57      0.51 o
  -4  11   3      327.52      310.25      3.94 o
  -3  11   3      967.19      973.14      8.96 o
  -2  11   3       19.83       22.99      0.78 o
  -1  11   3      139.18      129.00      1.83 o
   0  11   3       80.46       65.18      1.49 o
   1  11   3       43.22       37.43      1.16 o
   2  11   3      196.63      185.09      2.74 o
   3  11   3      989.67      970.62     10.42 o
   4  11   3      292.59      283.56      4.54 o
   5  11   3        0.02        1.19      0.89 o
   6  11   3        6.57        2.71      1.57 o
   7  11   3      177.74      190.52      4.96 o
   8  11   3        0.02        1.68      2.10 o
  -8  12   3      176.94      197.36      5.84 o
  -7  12   3       58.32       62.70      3.08 o
  -6  12   3      125.68      125.77      3.24 o
  -5  12   3        6.42        6.37      0.79 o
  -4  12   3      460.12      427.33      4.98 o
  -3  12   3        0.58        1.21      0.42 o
  -2  12   3      642.48      621.45      6.38 o
  -1  12   3        7.12        8.54      0.83 o
   0  12   3      287.90      283.96      4.21 o
   1  12   3        6.50       11.11      0.75 o
   2  12   3       72.14       67.96      1.64 o
   3  12   3      259.52      259.56      4.21 o
   4  12   3       62.25       67.77      2.66 o
   5  12   3       12.34       12.91      1.35 o
   6  12   3       19.15       21.03      1.79 o
   7  12   3       53.33       44.79      2.61 o
  -8  13   3        0.52        1.68      1.61 o
  -7  13   3       42.21       47.99      2.83 o
  -6  13   3      162.75      179.83      4.64 o
  -5  13   3        5.04        4.08      0.64 o
  -4  13   3      539.29      537.13      5.97 o
  -3  13   3       36.87       37.91      1.50 o
  -2  13   3      131.77      127.32      2.75 o
  -1  13   3      145.00      125.47      2.69 o
   0  13   3      279.24      261.74      4.14 o
   1  13   3      476.60      452.55      5.93 o
   2  13   3        9.99        6.46      0.66 o
   3  13   3      297.54      289.82      4.61 o
   4  13   3       88.33       86.73      2.46 o
   5  13   3      117.81      113.21      2.94 o
   6  13   3       99.14      108.80      3.65 o
   7  13   3      288.66      291.66      6.53 o
  -8  14   3       60.43       67.04      3.72 o
  -7  14   3       74.92       74.18      5.60 o
  -6  14   3       50.56       49.84      2.31 o
  -5  14   3      255.32      265.37      4.53 o
  -4  14   3       89.63       85.84      2.77 o
  -3  14   3       61.44       52.13      1.81 o
  -2  14   3       11.00        9.50      1.03 o
  -1  14   3      206.29      218.25      4.46 o
   0  14   3       20.66       16.15      1.09 o
   1  14   3      181.39      160.59      3.20 o
   2  14   3      138.44      130.23      2.88 o
   3  14   3       93.13       95.65      4.54 o
   4  14   3        0.46        1.20      0.70 o
   5  14   3      649.30      658.65      8.60 o
   6  14   3        2.25        2.08      1.07 o
   7  14   3       40.07       36.83      3.11 o
  -7  15   3       20.02       22.98      3.23 o
  -6  15   3        3.32        5.49      1.54 o
  -5  15   3       34.90       31.41      1.64 o
  -4  15   3       25.71       26.20      1.46 o
  -3  15   3        5.43        6.59      0.87 o
  -2  15   3      329.92      285.17      4.64 o
  -1  15   3      226.61      225.10      4.00 o
   0  15   3       62.73       36.94      1.57 o
   1  15   3       90.92       95.80      2.48 o
   2  15   3       78.20       72.45      2.20 o
   3  15   3      424.69      420.17      7.36 o
   4  15   3      147.96      147.54      4.12 o
   5  15   3      298.85      296.07      6.24 o
   6  15   3       22.80       20.69      2.52 o
  -7  16   3       64.71       51.42      4.49 o
  -6  16   3        0.46        0.30      1.05 o
  -5  16   3       12.16       13.64      2.30 o
  -4  16   3      280.90      288.95      4.97 o
  -3  16   3        9.93       10.48      1.07 o
  -2  16   3      432.20      411.15      6.61 o
  -1  16   3      126.84      126.34      2.97 o
   0  16   3      578.57      533.88      7.12 o
   1  16   3       39.65       37.29      1.65 o
   2  16   3      163.03      163.95      3.49 o
   3  16   3      132.69      136.60      3.98 o
   4  16   3      174.96      173.43      4.62 o
   5  16   3        7.61        6.53      1.36 o
   6  16   3       71.60       72.03      4.16 o
  -7  17   3        2.56        1.26      1.68 o
  -6  17   3       13.25       14.24      2.03 o
  -5  17   3        0.37       -0.01      0.66 o
  -4  17   3      166.63      172.91      3.81 o
  -3  17   3       63.46       68.68      2.30 o
  -2  17   3      433.31      418.71      6.26 o
  -1  17   3        6.95        6.05      0.89 o
   0  17   3      148.99      147.20      3.34 o
   1  17   3        2.93        1.71      0.65 o
   2  17   3        1.58        0.35      0.64 o
   3  17   3       41.90       43.84      2.36 o
   4  17   3       56.45       67.02      2.92 o
   5  17   3        4.60        5.76      1.31 o
  -6  18   3       15.72       16.63      2.27 o
  -5  18   3       81.59       90.89      3.34 o
  -4  18   3      648.84      661.13      8.84 o
  -3  18   3       26.48       25.79      1.67 o
  -2  18   3       35.97       33.25      1.74 o
  -1  18   3       86.36       84.59      2.83 o
   0  18   3       91.98       96.22      2.77 o
   1  18   3      223.03      198.23      4.07 o
   2  18   3      408.17      384.71      7.34 o
   3  18   3       87.75       85.51      3.32 o
   4  18   3       13.38       15.43      1.76 o
   5  18   3       39.27       36.66      2.47 o
  -5  19   3       46.60       49.26      2.63 o
  -4  19   3       53.53       58.41      2.34 o
  -3  19   3      145.45      148.16      3.60 o
  -2  19   3        8.36        9.56      1.13 o
  -1  19   3      254.21      256.84      4.86 o
   0  19   3       42.82       45.44      1.98 o
   1  19   3      159.41      165.05      3.82 o
   2  19   3        0.75        0.01      0.76 o
   3  19   3      426.94      435.66      8.30 o
   4  19   3       22.13       18.52      1.93 o
  -5  20   3       55.99       55.52      3.45 o
  -4  20   3       31.36       34.96      1.98 o
  -3  20   3       27.65       27.64      1.78 o
  -2  20   3       64.85       68.75      3.12 o
  -1  20   3      397.57      385.84      6.57 o
   0  20   3        0.38        0.88      0.71 o
   1  20   3       51.88       56.95      2.46 o
   2  20   3        1.41        0.33      1.21 o
   3  20   3       26.08       30.71      2.34 o
   4  20   3       40.40       39.37      4.21 o
  -4  21   3        1.19        0.58      1.45 o
  -3  21   3      144.54      148.54      3.87 o
  -2  21   3       32.65       31.01      1.90 o
  -1  21   3       21.46       19.97      1.60 o
   0  21   3      532.72      543.57      8.39 o
   1  21   3        0.39        0.67      0.86 o
   2  21   3       45.70       45.03      2.71 o
   3  21   3      230.50      241.68     10.09 o
  -3  22   3        0.41        2.46      1.33 o
  -2  22   3        0.20        0.90      0.85 o
  -1  22   3      163.11      176.79      5.51 o
   0  22   3        6.49        5.44      1.13 o
   1  22   3       46.90       56.07      2.89 o
 -10   0   4       12.39        6.58      2.38 o
  -8   0   4       36.03       38.30      2.22 o
  -6   0   4      408.12      397.14      7.23 o
  -4   0   4        1.96        6.51      0.84 o
  -2   0   4      105.29       67.42      2.03 o
   0   0   4     8943.13     9331.85     89.28 o
   2   0   4      920.16      916.48     12.13 o
   4   0   4      617.73      603.63      9.96 o
   6   0   4      432.12      426.60      8.57 o
   8   0   4       41.99       40.24      2.88 o
 -10   1   4       39.13       41.58      3.03 o
  -9   1   4       22.25       22.09      2.18 o
  -8   1   4       73.37       74.52      2.53 o
  -7   1   4       32.64       38.45      1.48 o
  -6   1   4       20.97       18.02      0.99 o
  -5   1   4      662.02      649.24      6.79 o
  -4   1   4      589.67      610.02      8.20 o
  -3   1   4     1041.06     1119.33     10.60 o
  -2   1   4      864.47      856.19      8.30 o
  -1   1   4      423.27      537.27      5.94 o
   0   1   4      882.96      931.79      7.12 o
   1   1   4     1204.21     1267.35      9.44 o
   2   1   4      792.17      752.11      6.57 o
   3   1   4      274.41      278.57      3.91 o
   4   1   4        3.24        7.54      1.79 o
   5   1   4       39.36       35.41      1.49 o
   6   1   4        2.79        2.81      0.77 o
   7   1   4        2.95        3.79      0.86 o
   8   1   4       40.44       39.98      2.73 o
 -10   2   4       45.59       43.77      3.08 o
  -9   2   4      184.92      203.58      5.79 o
  -8   2   4       16.87       15.07      1.34 o
  -7   2   4        7.23        7.07      0.80 o
  -6   2   4      147.71      137.26      2.60 o
  -5   2   4      126.99      115.76      2.11 o
  -4   2   4      163.01      140.57      2.41 o
  -3   2   4     1345.14     1366.26     12.61 o
  -2   2   4       39.22       37.88      0.86 o
  -1   2   4     1018.41     1088.18      8.88 o
   0   2   4     1292.24     1376.28     12.73 o
   1   2   4       36.38       49.35      1.57 o
   2   2   4       13.20       11.02      1.19 o
   3   2   4     1755.21     1751.56     14.38 o
   4   2   4      194.36      187.38      3.26 o
   5   2   4       87.49       72.94      2.10 o
   6   2   4      213.31      207.32      3.92 o
   7   2   4      364.89      362.41      5.78 o
   8   2   4        1.99        1.97      1.03 o
 -10   3   4       34.39       25.95      2.61 o
  -9   3   4      253.47      261.11      6.68 o
  -8   3   4        1.90        2.69      0.80 o
  -7   3   4      375.87      383.16      5.21 o
  -6   3   4      141.02      139.38      2.65 o
  -5   3   4      254.72      240.65      3.60 o
  -4   3   4        9.71        6.35      0.79 o
  -3   3   4        0.05        1.27      0.27 o
  -2   3   4      797.24      841.73     11.03 o
  -1   3   4     1931.87     2138.88     16.67 o
   0   3   4      180.77      196.14      2.44 o
   1   3   4      308.89      397.02      3.59 o
   2   3   4        9.09       14.98      0.60 o
   3   3   4      214.37      235.34      3.02 o
   4   3   4        7.19        8.10      0.82 o
   5   3   4      634.26      628.48      8.84 o
   6   3   4       79.13       78.40      2.36 o
   7   3   4        0.35        0.20      0.70 o
   8   3   4        4.40        2.66      0.98 o
 -10   4   4       57.93       60.25      4.90 o
  -9   4   4      255.90      270.70      6.88 o
  -8   4   4       14.86       15.25      1.36 o
  -7   4   4      114.43      117.23      2.55 o
  -6   4   4      276.68      270.48      3.99 o
  -5   4   4       70.84       69.63      1.76 o
  -4   4   4       79.30       73.36      1.22 o
  -3   4   4       43.57       40.71      0.84 o
  -2   4   4       32.63       36.25      0.77 o
  -1   4   4       25.26       21.68      0.73 o
   0   4   4      724.21      647.25      5.30 o
   1   4   4      452.59      463.29      4.10 o
   2   4   4       12.30       17.08      0.85 o
   3   4   4      380.23      408.58      9.14 o
   4   4   4      463.56      419.72      5.53 o
   5   4   4      100.93      102.74      2.51 o
   6   4   4       67.58       55.99      2.03 o
   7   4   4       58.65       55.82      2.20 o
   8   4   4       30.16       26.74      1.78 o
 -10   5   4        5.41        1.54      1.96 o
  -9   5   4        7.84       10.11      1.68 o
  -8   5   4      218.13      228.58      4.71 o
  -7   5   4       39.94       34.44      1.43 o
  -6   5   4      323.66      303.18      4.32 o
  -5   5   4       48.07       44.56      1.23 o
  -4   5   4      566.33      545.99      8.05 o
  -3   5   4       10.22        8.73      0.55 o
  -2   5   4     1108.53     1047.66      8.08 o
  -1   5   4      119.79      126.71      1.65 o
   0   5   4        5.57        2.04      0.39 o
   1   5   4       85.22       81.81      1.32 o
   2   5   4     1192.13     1231.94     10.30 o
   3   5   4       67.56       68.56      1.63 o
   4   5   4      167.76      184.00      3.27 o
   5   5   4       62.83       63.96      2.00 o
   6   5   4        0.04        0.28      0.62 o
   7   5   4       14.61       15.88      1.66 o
   8   5   4      184.07      180.41      5.06 o
  -9   6   4      286.48      298.25      7.27 o
  -8   6   4       28.01       23.23      1.58 o
  -7   6   4       64.32       62.23      2.37 o
  -6   6   4       54.01       57.26      2.04 o
  -5   6   4        8.43       11.23      0.72 o
  -4   6   4      239.70      231.12      2.64 o
  -3   6   4      208.70      179.95      2.16 o
  -2   6   4      243.80      243.44      2.59 o
  -1   6   4      591.76      608.93      5.17 o
   0   6   4      203.64      193.66      2.24 o
   1   6   4       38.91       41.59      0.96 o
   2   6   4      201.86      232.03      2.60 o
   3   6   4        5.53        4.36      0.54 o
   4   6   4       61.03       55.36      2.62 o
   5   6   4       46.03       43.90      2.19 o
   6   6   4       12.14       13.18      1.20 o
   7   6   4       52.59       49.74      2.13 o
   8   6   4      157.30      164.29      4.01 o
  -9   7   4      145.32      148.77      4.93 o
  -8   7   4        0.94        0.01      0.75 o
  -7   7   4     1007.79     1003.88     10.71 o
  -6   7   4      374.13      378.04      5.81 o
  -5   7   4      150.42      140.43      2.31 o
  -4   7   4       70.36       74.53      1.40 o
  -3   7   4        0.31        0.72      0.29 o
  -2   7   4       65.77       77.49      1.34 o
  -1   7   4      746.80      732.46      6.08 o
   0   7   4        4.50       10.55      0.54 o
   1   7   4      268.20      253.53      2.78 o
   2   7   4      205.53      234.04      2.68 o
   3   7   4      160.48      160.41      2.52 o
   4   7   4      105.12      102.80      2.53 o
   5   7   4      122.13      120.47      3.20 o
   6   7   4       48.70       45.00      1.91 o
   7   7   4        2.76        4.45      0.98 o
   8   7   4        6.05        5.49      1.35 o
  -9   8   4       85.70       93.73      5.88 o
  -8   8   4       70.91       67.57      3.22 o
  -7   8   4      482.59      473.65      6.18 o
  -6   8   4      238.70      229.85      3.72 o
  -5   8   4      690.85      676.65      6.72 o
  -4   8   4       95.01      111.97      3.51 o
  -3   8   4       17.91       23.76      0.81 o
  -2   8   4       10.77       15.06      0.65 o
  -1   8   4     1166.13     1179.02     10.11 o
   0   8   4      801.26      834.55      6.88 o
   1   8   4        8.61       10.38      0.57 o
   2   8   4       11.31       10.14      0.59 o
   3   8   4      326.58      315.97      3.94 o
   4   8   4       22.62       22.55      1.23 o
   5   8   4        0.88        1.00      0.61 o
   6   8   4      120.36      113.59      2.97 o
   7   8   4       85.90       86.25      3.29 o
   8   8   4        2.81        2.73      1.58 o
  -9   9   4        9.51        5.74      2.38 o
  -8   9   4       16.84       13.41      1.77 o
  -7   9   4       13.47       11.43      1.33 o
  -6   9   4      312.12      314.42      4.57 o
  -5   9   4      527.97      528.85      5.66 o
  -4   9   4     2707.81     2651.84     23.09 o
  -3   9   4       54.39       44.60      1.32 o
  -2   9   4       45.45       52.28      1.15 o
  -1   9   4      125.39      137.56      2.16 o
   0   9   4      884.25      938.27      7.66 o
   1   9   4        9.92        9.35      0.98 o
   2   9   4      339.20      317.09      3.43 o
   3   9   4        3.04        2.64      0.56 o
   4   9   4       29.70       30.50      1.26 o
   5   9   4        7.48        6.47      1.07 o
   6   9   4      125.70      134.03      4.70 o
   7   9   4       14.32       11.31      1.61 o
  -9  10   4        3.60        6.44      2.52 o
  -8  10   4      108.68      108.06      4.16 o
  -7  10   4       21.75       17.51      1.83 o
  -6  10   4        0.80        1.54      0.73 o
  -5  10   4        1.66        1.60      0.95 o
  -4  10   4     1593.20     1607.38     15.31 o
  -3  10   4       14.14       12.24      0.67 o
  -2  10   4      634.08      642.99      9.86 o
  -1  10   4       84.12       81.77      1.48 o
   0  10   4      570.79      555.10      5.68 o
   1  10   4       79.88       74.41      1.43 o
   2  10   4      358.35      357.56      3.80 o
   3  10   4      150.22      148.41      2.99 o
   4  10   4      414.07      408.20      5.75 o
   5  10   4       36.17       30.23      1.90 o
   6  10   4      113.15      116.69      3.67 o
   7  10   4       22.14       20.61      1.93 o
  -9  11   4       19.10       14.02      3.09 o
  -8  11   4      358.11      373.58      8.37 o
  -7  11   4      111.62      122.22      4.26 o
  -6  11   4      498.06      505.73      7.62 o
  -5  11   4        3.95        4.14      0.95 o
  -4  11   4       56.75       62.41      1.63 o
  -3  11   4       47.79       40.14      1.26 o
  -2  11   4      545.12      488.64      5.11 o
  -1  11   4      477.84      477.02      6.42 o
   0  11   4      533.10      515.29      6.11 o
   1  11   4        3.35        4.64      0.57 o
   2  11   4      558.86      536.15      5.78 o
   3  11   4       79.48       86.01      2.30 o
   4  11   4       35.92       38.55      1.65 o
   5  11   4      250.83      254.42      5.42 o
   6  11   4       27.75       24.91      1.96 o
   7  11   4        3.72        4.17      1.31 o
  -8  12   4       31.41       31.74      2.62 o
  -7  12   4       51.85       60.77      3.09 o
  -6  12   4        8.90        8.20      1.10 o
  -5  12   4      125.56      131.83      2.87 o
  -4  12   4      137.85      128.68      2.43 o
  -3  12   4      142.80      150.70      3.39 o
  -2  12   4       73.45       87.01      2.15 o
  -1  12   4        2.62        4.33      0.57 o
   0  12   4      145.05      144.70      3.57 o
   1  12   4      128.33      130.19      2.37 o
   2  12   4      192.46      188.07      3.33 o
   3  12   4      879.94      868.76      9.90 o
   4  12   4        1.46        1.61      0.67 o
   5  12   4       86.41       83.21      3.07 o
   6  12   4        0.10        0.04      0.88 o
   7  12   4       78.72       82.46      5.81 o
  -8  13   4      146.86      146.71      7.35 o
  -7  13   4       34.03       40.08      2.66 o
  -6  13   4       18.52       18.97      1.48 o
  -5  13   4      244.31      241.31      4.12 o
  -4  13   4       12.25       10.08      0.82 o
  -3  13   4      678.53      644.79     12.56 o
  -2  13   4      145.94      137.09      2.88 o
  -1  13   4      301.14      278.50      4.36 o
   0  13   4       40.13       39.81      1.90 o
   1  13   4       16.82       15.98      1.09 o
   2  13   4      231.11      234.15      4.04 o
   3  13   4      126.67      131.14      3.03 o
   4  13   4       10.47       12.34      1.17 o
   5  13   4      134.55      145.85      4.18 o
   6  13   4        1.49        1.16      0.99 o
   7  13   4       31.83       28.58      3.93 o
  -8  14   4       40.22       44.30      3.08 o
  -7  14   4       32.34       34.11      2.52 o
  -6  14   4       54.86       62.61      3.12 o
  -5  14   4       41.60       47.38      2.18 o
  -4  14   4        7.02        8.49      0.95 o
  -3  14   4       41.63       42.60      1.66 o
  -2  14   4       40.24       36.61      1.80 o
  -1  14   4       43.05       32.35      1.46 o
   0  14   4      823.09      799.10      9.25 o
   1  14   4       57.51       52.58      1.83 o
   2  14   4      617.31      599.96      9.10 o
   3  14   4       44.05       39.41      2.41 o
   4  14   4       79.87       83.59      2.87 o
   5  14   4       95.83      105.53      3.62 o
   6  14   4       84.69       80.25      6.28 o
  -7  15   4        1.30        3.37      1.82 o
  -6  15   4       90.89       93.82      3.85 o
  -5  15   4      133.25      139.00      3.82 o
  -4  15   4      122.48      111.86      2.86 o
  -3  15   4      186.58      178.57      4.21 o
  -2  15   4      324.22      329.53      5.17 o
  -1  15   4       35.08       36.17      2.06 o
   0  15   4      127.29      127.58      2.97 o
   1  15   4       16.80       18.07      1.22 o
   2  15   4      279.82      275.14      7.12 o
   3  15   4      148.60      148.17      4.08 o
   4  15   4       11.43        9.55      1.39 o
   5  15   4       13.10       12.49      2.12 o
   6  15   4        3.12        4.85      1.67 o
  -7  16   4       79.48       85.46      5.74 o
  -6  16   4        8.52       12.19      2.52 o
  -5  16   4      266.83      275.09      7.18 o
  -4  16   4       34.47       37.39      2.04 o
  -3  16   4      137.57      130.86      3.17 o
  -2  16   4       15.74       14.41      1.19 o
  -1  16   4        0.02        0.55      0.57 o
   0  16   4       91.79       98.63      2.66 o
   1  16   4       19.69       21.69      1.37 o
   2  16   4       47.56       52.79      2.49 o
   3  16   4      116.01      118.16      3.73 o
   4  16   4      235.54      227.02      5.45 o
   5  16   4       30.83       32.58      3.03 o
  -6  17   4        0.83        1.40      1.19 o
  -5  17   4      543.77      589.20      9.49 o
  -4  17   4       22.50       23.87      1.80 o
  -3  17   4        3.51        4.54      0.86 o
  -2  17   4        0.02        1.97      0.69 o
  -1  17   4      102.47      110.51      3.01 o
   0  17   4       59.41       51.98      2.00 o
   1  17   4      177.37      175.78      4.06 o
   2  17   4       38.45       37.92      2.27 o
   3  17   4       14.62       15.17      1.66 o
   4  17   4       12.17       12.60      1.63 o
   5  17   4       69.88       76.07      4.30 o
  -6  18   4       84.05       96.53      6.30 o
  -5  18   4       12.01       12.27      2.20 o
  -4  18   4      153.98      161.04      4.42 o
  -3  18   4      317.06      343.39     10.03 o
  -2  18   4       17.26       15.13      1.37 o
  -1  18   4       40.96       40.79      2.01 o
   0  18   4      352.89      369.79     10.03 o
   1  18   4        0.20        1.27      0.68 o
   2  18   4        0.08        0.54      0.82 o
   3  18   4      182.71      201.65      5.80 o
   4  18   4       11.39       12.28      1.69 o
  -5  19   4      171.52      181.55      4.93 o
  -4  19   4      245.17      260.68      5.90 o
  -3  19   4        1.37        0.94      0.80 o
  -2  19   4      272.73      271.34      5.13 o
  -1  19   4        1.56        3.47      0.86 o
   0  19   4       16.54       16.55      1.42 o
   1  19   4       52.09       54.98      4.65 o
   2  19   4      147.99      149.45      6.71 o
   3  19   4       20.30       22.89      2.11 o
   4  19   4        4.09       -0.42      1.68 o
  -4  20   4      126.02      137.74      4.31 o
  -3  20   4       41.37       41.43      2.21 o
  -2  20   4      100.48      102.37      3.15 o
  -1  20   4        1.42        2.40      0.86 o
   0  20   4      169.11      168.31      4.00 o
   1  20   4        0.50        0.15      0.86 o
   2  20   4      102.53      112.19      4.00 o
   3  20   4       46.13       47.87      3.40 o
  -3  21   4       95.38      102.40      4.99 o
  -2  21   4      332.86      354.95      6.31 o
  -1  21   4      148.90      142.33      3.77 o
   0  21   4      103.64      105.21      5.78 o
   1  21   4        4.53        3.79      1.21 o
   2  21   4       24.06       23.96      3.93 o
  -1  22   4      218.53      231.89     12.54 o
   0  22   4       86.82       89.34      4.29 o
  -9   0   5        7.29       10.09      2.38 o
  -7   0   5      587.44      620.93     10.60 o
  -5   0   5     1634.77     1553.36     20.91 o
  -3   0   5      639.28      632.65      9.66 o
  -1   0   5     2164.55     2278.22     30.23 o
   1   0   5       90.77      116.43      2.29 o
   3   0   5        0.23        0.59      0.64 o
   5   0   5       65.11       59.28      2.88 o
   7   0   5       11.03        9.79      1.73 o
 -10   1   5       23.39       23.64      3.16 o
  -9   1   5      265.23      266.03      6.83 o
  -8   1   5       12.29       11.76      1.08 o
  -7   1   5      482.67      470.83      6.14 o
  -6   1   5      160.23      146.55      2.86 o
  -5   1   5      120.50      106.23      2.29 o
  -4   1   5       18.37       20.01      0.97 o
  -3   1   5      986.94      925.63      9.27 o
  -2   1   5        6.84        9.88      1.78 o
  -1   1   5     2255.67     2437.37     17.33 o
   0   1   5      278.35      249.74      2.61 o
   1   1   5      144.12      144.65      1.86 o
   2   1   5      161.21      185.80      2.23 o
   3   1   5       40.40       42.85      1.47 o
   4   1   5      450.93      441.35      5.88 o
   5   1   5      440.01      432.61      6.06 o
   6   1   5        0.13        0.16      0.64 o
   7   1   5       69.19       65.89      2.43 o
   8   1   5        3.67        4.34      1.08 o
 -10   2   5        0.09        0.14      1.82 o
  -9   2   5       72.40       71.32      3.52 o
  -8   2   5      462.20      467.20      6.35 o
  -7   2   5      157.47      153.28      3.08 o
  -6   2   5      172.26      175.84      3.19 o
  -5   2   5      388.30      379.15      4.96 o
  -4   2   5       75.90       78.48      1.83 o
  -3   2   5      162.76      161.89      2.66 o
  -2   2   5      916.43      890.42      7.94 o
  -1   2   5      224.23      223.18      2.55 o
   0   2   5      295.65      309.34      3.05 o
   1   2   5       72.24       86.28      1.39 o
   2   2   5      694.18      674.67      7.70 o
   3   2   5      119.88      121.74      2.52 o
   4   2   5        4.59        6.66      0.85 o
   5   2   5      174.65      160.60      3.35 o
   6   2   5      122.24      122.21      3.07 o
   7   2   5       14.91       11.85      2.00 o
   8   2   5       10.25        8.25      1.31 o
 -10   3   5      121.47      117.69      6.58 o
  -9   3   5       85.14       83.11      7.42 o
  -8   3   5      152.54      149.52      3.21 o
  -7   3   5      388.94      382.22      5.39 o
  -6   3   5      111.56       98.56      2.31 o
  -5   3   5       15.19       14.65      0.98 o
  -4   3   5      335.24      319.68      4.29 o
  -3   3   5       39.07       33.38      1.15 o
  -2   3   5       70.04       57.04      1.19 o
  -1   3   5     1420.30     1473.48     10.97 o
   0   3   5      369.98      355.40      3.43 o
   1   3   5      824.53      861.14      7.00 o
   2   3   5      596.21      609.95      5.91 o
   3   3   5       86.50       99.31      2.64 o
   4   3   5      649.11      624.06      7.54 o
   5   3   5       83.84       85.36      3.22 o
   6   3   5       23.52       25.75      1.57 o
   7   3   5      145.72      130.79      3.40 o
   8   3   5       15.90       13.34      1.69 o
 -10   4   5      103.31      113.90      6.58 o
  -9   4   5        0.03        0.71      1.13 o
  -8   4   5        0.03        0.16      0.67 o
  -7   4   5      234.96      232.72      3.98 o
  -6   4   5        2.25        1.90      0.53 o
  -5   4   5      732.43      670.20      7.53 o
  -4   4   5      412.83      410.00      5.13 o
  -3   4   5      151.18      128.61      3.55 o
  -2   4   5       30.53       29.88      0.73 o
  -1   4   5      648.82      636.71      5.62 o
   0   4   5      137.53      169.28      2.08 o
   1   4   5       63.99       69.22      1.27 o
   2   4   5       93.96       87.34      1.86 o
   3   4   5      236.59      223.17      3.65 o
   4   4   5        4.27        3.52      0.73 o
   5   4   5       63.62       67.17      2.18 o
   6   4   5      150.89      142.63      3.34 o
   7   4   5       83.61       77.25      2.64 o
   8   4   5        8.25        6.30      2.52 o
  -9   5   5        4.42        4.31      1.47 o
  -8   5   5       46.90       45.98      1.83 o
  -7   5   5      118.66      123.00      2.92 o
  -6   5   5       81.18       83.08      3.18 o
  -5   5   5      774.49      761.43      8.33 o
  -4   5   5      412.85      411.06      5.17 o
  -3   5   5       31.35       29.05      0.96 o
  -2   5   5       35.78       36.67      0.89 o
  -1   5   5      712.79      788.51      6.48 o
   0   5   5       10.20        8.84      0.55 o
   1   5   5      730.74      711.12      6.03 o
   2   5   5       83.69       92.98      1.53 o
   3   5   5      159.64      143.36      2.96 o
   4   5   5       68.28       63.76      1.96 o
   5   5   5      290.41      274.12      5.10 o
   6   5   5        2.18        1.87      0.78 o
   7   5   5      214.95      220.80      4.53 o
   8   5   5       38.62       25.21      3.37 o
  -9   6   5      262.08      271.66      5.60 o
  -8   6   5      231.37      237.27      4.93 o
  -7   6   5       16.22       17.41      1.19 o
  -6   6   5        7.10        7.72      0.83 o
  -5   6   5      188.32      175.43      3.12 o
  -4   6   5       68.64       62.72      1.73 o
  -3   6   5      586.95      569.62      5.68 o
  -2   6   5       65.01       65.79      1.68 o
  -1   6   5        2.68        4.12      0.82 o
   0   6   5       76.69       84.35      1.45 o
   1   6   5       38.62       34.22      1.60 o
   2   6   5      528.30      516.39      5.45 o
   3   6   5      391.64      391.67      4.61 o
   4   6   5       25.08       24.55      1.34 o
   5   6   5       98.96       95.47      2.61 o
   6   6   5       61.59       60.29      2.23 o
   7   6   5        4.48        4.67      1.07 o
  -9   7   5        2.22        1.14      0.95 o
  -8   7   5      220.60      224.54      4.79 o
  -7   7   5       79.79       76.15      2.18 o
  -6   7   5       16.02       16.31      1.06 o
  -5   7   5        5.57        4.63      0.69 o
  -4   7   5       13.11       13.81      0.91 o
  -3   7   5        0.39        0.11      0.31 o
  -2   7   5      209.63      186.60      2.43 o
  -1   7   5      725.51      740.40      6.33 o
   0   7   5      767.44      810.59      6.81 o
   1   7   5        0.00        0.89      0.44 o
   2   7   5      213.33      222.88      4.09 o
   3   7   5        6.71        5.91      0.66 o
   4   7   5      586.05      592.03      8.49 o
   5   7   5       50.69       46.57      1.88 o
   6   7   5       55.10       54.81      2.16 o
   7   7   5       52.74       51.38      2.69 o
  -9   8   5        2.07        1.43      1.27 o
  -8   8   5      100.89       94.14      3.01 o
  -7   8   5       49.99       55.16      1.90 o
  -6   8   5        0.26        0.78      0.51 o
  -5   8   5     1080.45     1068.04     12.45 o
  -4   8   5       19.33       22.27      1.15 o
  -3   8   5      407.57      381.14      5.60 o
  -2   8   5     1916.54     1895.32     15.43 o
  -1   8   5       24.13       19.81      0.87 o
   0   8   5      987.91     1004.74      8.86 o
   1   8   5      464.20      453.19      6.59 o
   2   8   5       87.89       80.74      2.17 o
   3   8   5       12.63       11.58      0.88 o
   4   8   5       41.12       47.45      1.79 o
   5   8   5        3.51        2.48      0.77 o
   6   8   5       16.62       18.10      1.77 o
   7   8   5        0.25        1.10      1.07 o
  -9   9   5      209.04      239.07      6.67 o
  -8   9   5        1.30        0.77      1.11 o
  -7   9   5       90.56       91.98      2.93 o
  -6   9   5      134.93      131.75      3.28 o
  -5   9   5      131.98      129.67      2.68 o
  -4   9   5      754.07      729.20      8.04 o
  -3   9   5      962.83      991.11      9.08 o
  -2   9   5      169.61      170.44      2.34 o
  -1   9   5        0.09        1.36      0.45 o
   0   9   5      591.20      599.41      5.50 o
   1   9   5        0.29        0.45      0.34 o
   2   9   5      378.10      378.73      5.23 o
   3   9   5      476.38      481.98      6.29 o
   4   9   5       37.72       36.66      1.63 o
   5   9   5        0.74        1.89      1.09 o
   6   9   5       72.72       68.73      2.94 o
   7   9   5       42.59       39.97      2.52 o
  -9  10   5       54.72       54.60      6.23 o
  -8  10   5       60.54       60.70      6.30 o
  -7  10   5      490.06      498.65      7.87 o
  -6  10   5      229.37      225.27      4.64 o
  -5  10   5      676.29      679.46      7.84 o
  -4  10   5      360.09      337.69      4.69 o
  -3  10   5        0.95        1.52      0.47 o
  -2  10   5     1574.86     1511.00     11.87 o
  -1  10   5     1201.16     1131.67     10.70 o
   0  10   5     1049.72     1026.43      8.52 o
   1  10   5       11.14       13.44      0.81 o
   2  10   5      316.67      302.59      4.00 o
   3  10   5        3.13        3.13      0.72 o
   4  10   5       52.88       51.77      2.28 o
   5  10   5       13.06       15.85      1.61 o
   6  10   5       26.96       29.97      2.15 o
   7  10   5        5.75        3.79      2.24 o
  -8  11   5       64.17       64.25      3.42 o
  -7  11   5        3.85        4.15      1.04 o
  -6  11   5       93.41      103.12      3.41 o
  -5  11   5        0.30        2.13      1.06 o
  -4  11   5      147.00      134.76      2.83 o
  -3  11   5      857.99      834.44     10.77 o
  -2  11   5        2.13        4.77      0.76 o
  -1  11   5       27.45       22.37      1.61 o
   0  11   5      672.82      690.87      8.36 o
   1  11   5        0.04        0.32      0.39 o
   2  11   5        1.56        0.80      0.59 o
   3  11   5      240.14      247.30      4.29 o
   4  11   5       26.23       21.24      1.68 o
   5  11   5        0.55       -0.52      0.79 o
   6  11   5       32.87       32.55      2.72 o
  -8  12   5       81.38      107.49      4.70 o
  -7  12   5       26.71       28.69      1.88 o
  -6  12   5       96.56       87.85      2.89 o
  -5  12   5       74.31       74.43      3.20 o
  -4  12   5     1308.66     1259.35     12.93 o
  -3  12   5       58.90       62.11      1.88 o
  -2  12   5        3.88        2.22      0.57 o
  -1  12   5      284.35      280.42      3.78 o
   0  12   5      140.25      111.33      2.47 o
   1  12   5       39.41       41.46      1.40 o
   2  12   5      806.19      795.46      9.28 o
   3  12   5      115.78      125.53      2.99 o
   4  12   5       15.59       15.87      1.57 o
   5  12   5        0.20        0.27      0.85 o
   6  12   5       46.27       46.84      2.66 o
  -8  13   5       12.31       14.38      2.08 o
  -7  13   5       96.27       95.82      4.01 o
  -6  13   5      316.32      340.64      6.71 o
  -5  13   5       83.10       79.91      3.22 o
  -4  13   5        8.24        4.67      0.94 o
  -3  13   5        9.44        9.12      1.55 o
  -2  13   5       37.15       26.02      1.33 o
  -1  13   5        0.11        0.47      0.45 o
   0  13   5      404.98      369.26      5.38 o
   1  13   5      196.00      197.12      3.68 o
   2  13   5      126.46      128.24      3.01 o
   3  13   5        9.44        8.04      1.06 o
   4  13   5      293.96      299.13      8.56 o
   5  13   5        0.09       -0.82      0.82 o
   6  13   5        0.90        2.42      1.56 o
  -7  14   5       19.50       18.49      3.09 o
  -6  14   5        1.72        2.38      1.09 o
  -5  14   5       98.23      102.28      3.97 o
  -4  14   5       21.70       22.13      1.59 o
  -3  14   5       18.28       18.42      1.93 o
  -2  14   5      235.08      210.06      3.85 o
  -1  14   5      572.81      565.46      8.38 o
   0  14   5       43.29       37.18      1.61 o
   1  14   5       30.05       29.48      1.50 o
   2  14   5        1.80        1.71      0.83 o
   3  14   5      154.93      161.24      4.49 o
   4  14   5        0.16       -0.53      1.03 o
   5  14   5       30.63       33.22      3.77 o
   6  14   5        0.97        1.40      2.10 o
  -7  15   5       16.78       16.25      2.95 o
  -6  15   5       40.90       37.07      2.65 o
  -5  15   5       49.01       47.92      2.83 o
  -4  15   5        6.06        6.50      1.07 o
  -3  15   5      228.69      223.34      4.85 o
  -2  15   5       12.40       10.61      1.21 o
  -1  15   5       53.01       52.32      1.92 o
   0  15   5       16.61       19.68      1.29 o
   1  15   5      106.66      109.98      2.84 o
   2  15   5        4.87        5.16      1.10 o
   3  15   5       31.31       32.31      2.10 o
   4  15   5       79.30       82.70      4.16 o
   5  15   5        9.00       13.02      2.17 o
  -6  16   5        0.00        0.14      0.99 o
  -5  16   5       31.40       26.82      2.32 o
  -4  16   5       45.96       50.22      2.36 o
  -3  16   5       22.78       20.26      1.98 o
  -2  16   5       80.41       82.94      2.89 o
  -1  16   5      124.75      133.29      3.21 o
   0  16   5      147.04      156.26      3.49 o
   1  16   5       10.58       11.29      1.37 o
   2  16   5      115.41      111.53      3.68 o
   3  16   5       29.83       30.58      2.14 o
   4  16   5       29.40       34.60      3.30 o
  -6  17   5       13.20       11.21      2.66 o
  -5  17   5       98.14      103.11      6.16 o
  -4  17   5       31.11       31.47      2.10 o
  -3  17   5      222.14      240.00      5.42 o
  -2  17   5      114.45      107.93      3.00 o
  -1  17   5       39.22       43.28      1.92 o
   0  17   5       93.44       99.75      3.22 o
   1  17   5       52.55       60.53      2.74 o
   2  17   5       26.52       28.66      2.12 o
   3  17   5       44.98       44.22      2.99 o
   4  17   5      328.27      378.34      9.85 o
  -5  18   5       39.62       47.28      6.09 o
  -4  18   5      109.56      112.49      4.61 o
  -3  18   5       18.42       18.65      1.75 o
  -2  18   5       12.04       12.26      1.48 o
  -1  18   5       86.93       86.90      2.73 o
   0  18   5       42.56       36.81      1.88 o
   1  18   5       25.86       26.61      2.01 o
   2  18   5      212.39      233.57      5.70 o
   3  18   5       46.51       52.88      2.78 o
  -5  19   5       68.79       68.65      5.32 o
  -4  19   5        5.86        4.30      1.47 o
  -3  19   5      116.16      108.68      3.72 o
  -2  19   5       24.41       23.94      1.94 o
  -1  19   5       86.15       98.09      3.01 o
   0  19   5        0.14        0.55      0.75 o
   1  19   5      183.29      187.31      5.12 o
   2  19   5        2.80        2.18      1.11 o
   3  19   5       23.06       21.51      2.51 o
  -3  20   5       42.23       39.49      2.48 o
  -2  20   5       21.06       19.32      1.88 o
  -1  20   5      411.99      440.25      7.06 o
   0  20   5        0.39        0.46      0.80 o
   1  20   5       21.58       24.35      2.74 o
   2  20   5        1.92        2.43      1.47 o
  -2  21   5        0.17       -0.23      1.23 o
  -1  21   5       10.10        5.80      1.37 o
   0  21   5      241.51      254.77     17.51 o
  -8   0   6       16.66       18.68      1.88 o
  -6   0   6      237.45      234.07      5.55 o
  -4   0   6       73.72       68.24      2.62 o
  -2   0   6       21.69       14.79      1.23 o
   0   0   6      175.92      174.96      3.13 o
   2   0   6       11.83       10.03      0.81 o
   4   0   6       68.31       60.94      5.53 o
   6   0   6      343.52      356.30      8.32 o
  -9   1   6       10.12       12.24      1.42 o
  -8   1   6      183.49      186.98      3.74 o
  -7   1   6       14.92       13.80      1.10 o
  -6   1   6       36.05       35.83      1.48 o
  -5   1   6      305.49      307.80      4.52 o
  -4   1   6      925.96      890.70     10.84 o
  -3   1   6       35.80       34.85      1.27 o
  -2   1   6        2.43        1.60      0.50 o
  -1   1   6      306.63      322.29      3.22 o
   0   1   6        2.04        4.59      0.66 o
   1   1   6       29.02       28.07      0.87 o
   2   1   6      456.06      453.61      5.04 o
   3   1   6      216.42      215.69      6.23 o
   4   1   6        3.58        2.57      0.71 o
   5   1   6        0.84        0.34      0.67 o
   6   1   6       23.00       23.09      1.61 o
   7   1   6       14.23        9.27      1.32 o
  -9   2   6       52.23       55.62      3.44 o
  -8   2   6        7.17        5.52      0.90 o
  -7   2   6       68.74       59.60      1.97 o
  -6   2   6       29.21       28.43      1.36 o
  -5   2   6      295.60      266.29      4.13 o
  -4   2   6      132.15      131.17      2.62 o
  -3   2   6      102.46       86.49      1.99 o
  -2   2   6       91.40      103.19      2.16 o
  -1   2   6       18.79       18.99      0.75 o
   0   2   6        9.95       12.43      0.60 o
   1   2   6      619.81      577.12      6.81 o
   2   2   6        1.10        0.66      0.47 o
   3   2   6      184.30      188.90      3.45 o
   4   2   6       10.51       10.72      1.07 o
   5   2   6      206.76      201.77      4.00 o
   6   2   6       16.16       14.02      1.38 o
   7   2   6       13.33       14.47      1.52 o
  -9   3   6       80.02       84.47      3.05 o
  -8   3   6       49.41       47.71      1.92 o
  -7   3   6      293.57      294.45      4.69 o
  -6   3   6       88.37       77.36      2.15 o
  -5   3   6       22.43       19.72      1.13 o
  -4   3   6      291.50      255.00      3.89 o
  -3   3   6      463.45      415.60      5.27 o
  -2   3   6       78.84       74.47      1.85 o
  -1   3   6     2868.12     2799.46     21.89 o
   0   3   6       54.35       56.80      1.19 o
   1   3   6       72.61       82.21      1.47 o
   2   3   6       53.53       54.96      1.44 o
   3   3   6      110.56      100.56      2.42 o
   4   3   6        4.23        2.46      0.72 o
   5   3   6      112.59      115.67      2.96 o
   6   3   6       23.18       20.92      1.59 o
   7   3   6       18.76       13.66      1.48 o
  -9   4   6       91.66       90.13      3.15 o
  -8   4   6      409.84      408.59      6.04 o
  -7   4   6      193.12      186.76      3.64 o
  -6   4   6      138.33      139.71      2.93 o
  -5   4   6      207.03      202.56      3.50 o
  -4   4   6       21.65       16.76      1.45 o
  -3   4   6      701.43      663.20      7.92 o
  -2   4   6      791.60      758.27      8.12 o
  -1   4   6      691.15      670.95      7.13 o
   0   4   6        3.66        2.46      0.38 o
   1   4   6        3.37        2.34      0.39 o
   2   4   6       63.96       56.38      1.47 o
   3   4   6       55.59       53.99      1.82 o
   4   4   6      262.74      253.83      4.36 o
   5   4   6       32.09       32.67      1.71 o
   6   4   6       23.70       24.14      1.64 o
   7   4   6       77.22       67.67      2.62 o
  -9   5   6       38.03       30.36      1.98 o
  -8   5   6      101.07      103.37      3.14 o
  -7   5   6      321.17      309.78      4.88 o
  -6   5   6        2.34        3.56      0.93 o
  -5   5   6      508.47      496.10      7.29 o
  -4   5   6      537.25      526.25      6.39 o
  -3   5   6      404.99      367.00      5.46 o
  -2   5   6       40.49       39.47      1.47 o
  -1   5   6      220.15      191.39      2.56 o
   0   5   6       27.33       33.95      1.12 o
   1   5   6        3.47        2.88      0.43 o
   2   5   6      192.10      189.15      4.09 o
   3   5   6       18.14       18.16      1.68 o
   4   5   6       20.09       20.46      1.34 o
   5   5   6       19.06       16.65      1.37 o
   6   5   6       40.32       39.26      2.64 o
   7   5   6        0.09        1.46      0.96 o
  -9   6   6       87.52       87.30      3.28 o
  -8   6   6       73.49       76.90      2.75 o
  -7   6   6       89.49       88.73      2.46 o
  -6   6   6      475.72      461.53      6.14 o
  -5   6   6       45.49       41.83      1.59 o
  -4   6   6      468.07      457.69      5.81 o
  -3   6   6      718.08      679.71      7.61 o
  -2   6   6        2.63        2.76      0.54 o
  -1   6   6       97.51       97.50      1.79 o
   0   6   6      366.63      353.11      5.07 o
   1   6   6      169.64      166.47      2.33 o
   2   6   6       35.21       36.90      1.73 o
   3   6   6       76.14       75.99      2.18 o
   4   6   6      152.00      151.04      3.29 o
   5   6   6        2.76        3.24      0.86 o
   6   6   6        9.29       11.45      1.31 o
   7   6   6       30.44       29.11      1.92 o
  -9   7   6       16.28       12.75      1.55 o
  -8   7   6       30.00       24.24      1.50 o
  -7   7   6        5.61        6.33      0.90 o
  -6   7   6       37.71       35.44      1.98 o
  -5   7   6      726.79      703.62      9.71 o
  -4   7   6       82.38       82.26      2.13 o
  -3   7   6       66.57       61.71      2.40 o
  -2   7   6      141.39      134.08      2.28 o
  -1   7   6     1280.64     1298.00     11.22 o
   0   7   6       14.41       14.55      0.72 o
   1   7   6       55.44       61.73      1.38 o
   2   7   6       93.48       98.90      2.07 o
   3   7   6       13.09       12.77      1.10 o
   4   7   6       17.33       18.95      1.34 o
   5   7   6      106.65      109.88      2.98 o
   6   7   6       21.91       22.43      1.68 o
  -9   8   6      116.95      120.35      6.44 o
  -8   8   6        0.59        1.73      0.74 o
  -7   8   6      138.11      141.33      3.28 o
  -6   8   6       94.13       90.68      2.42 o
  -5   8   6      290.48      289.76      4.51 o
  -4   8   6        8.79        7.83      0.82 o
  -3   8   6      421.33      390.93      5.22 o
  -2   8   6      105.07      109.78      2.98 o
  -1   8   6      208.37      212.98      4.77 o
   0   8   6      462.22      459.40      4.76 o
   1   8   6      394.13      395.23      4.59 o
   2   8   6        1.21        0.94      0.54 o
   3   8   6       32.70       37.00      1.64 o
   4   8   6        3.38        2.69      0.80 o
   5   8   6       16.25       13.40      1.34 o
   6   8   6       79.57       79.04      3.93 o
  -8   9   6      171.63      180.27      4.50 o
  -7   9   6       22.80       24.40      1.72 o
  -6   9   6      108.65      114.47      2.94 o
  -5   9   6      172.67      168.94      3.29 o
  -4   9   6      299.23      292.63      4.43 o
  -3   9   6       61.12       54.80      1.71 o
  -2   9   6        1.14        1.61      0.58 o
  -1   9   6       16.79       20.31      0.86 o
   0   9   6        1.84        2.83      0.68 o
   1   9   6      258.37      244.13      3.11 o
   2   9   6     1079.16     1077.10     10.22 o
   3   9   6      225.21      225.69      4.07 o
   4   9   6      344.42      342.01     10.30 o
   5   9   6       63.88       62.44      2.81 o
   6   9   6        0.88        0.86      1.07 o
  -8  10   6       53.64       52.73      3.17 o
  -7  10   6        1.06        1.26      0.86 o
  -6  10   6      275.96      277.70      5.44 o
  -5  10   6       33.09       33.05      1.51 o
  -4  10   6       85.76       90.20      2.29 o
  -3  10   6       41.87       43.02      1.54 o
  -2  10   6      136.07      137.46      2.44 o
  -1  10   6      289.72      281.45      3.40 o
   0  10   6        9.97        8.71      0.67 o
   1  10   6       21.99       19.65      0.93 o
   2  10   6      689.17      707.90      7.47 o
   3  10   6       46.06       39.83      2.13 o
   4  10   6      428.97      439.50     10.37 o
   5  10   6       54.79       60.97      4.56 o
   6  10   6        7.19        9.97      1.66 o
  -8  11   6       26.71       26.65      2.47 o
  -7  11   6       13.63       16.44      3.03 o
  -6  11   6       16.79       15.78      1.90 o
  -5  11   6      137.92      143.13      3.66 o
  -4  11   6      219.58      236.69      4.71 o
  -3  11   6       90.41       89.37      2.24 o
  -2  11   6      160.24      137.04      2.45 o
  -1  11   6      249.78      259.14      3.58 o
   0  11   6      987.11      944.17     13.57 o
   1  11   6       14.41       17.51      1.20 o
   2  11   6      170.20      160.97      3.40 o
   3  11   6      158.17      163.41      4.18 o
   4  11   6      219.60      207.70      4.99 o
   5  11   6       63.78       69.89      3.71 o
   6  11   6      288.67      301.83      6.77 o
  -8  12   6       20.51       21.30      3.16 o
  -7  12   6        8.93       12.34      1.48 o
  -6  12   6        4.26        5.14      1.04 o
  -5  12   6        1.79        1.96      0.83 o
  -4  12   6      228.58      227.59      4.65 o
  -3  12   6      112.84      111.94      3.04 o
  -2  12   6       21.07       17.95      1.34 o
  -1  12   6       16.58       13.98      0.92 o
   0  12   6       22.74       18.20      1.03 o
   1  12   6      512.60      519.83      6.89 o
   2  12   6      306.80      305.07      5.00 o
   3  12   6       13.68       12.13      1.23 o
   4  12   6        1.62        1.19      0.99 o
   5  12   6        3.50        4.23      1.25 o
  -7  13   6       22.30       26.33      1.90 o
  -6  13   6       35.59       37.66      2.12 o
  -5  13   6       38.15       35.93      1.96 o
  -4  13   6       27.88       36.29      2.37 o
  -3  13   6       40.95       40.74      2.42 o
  -2  13   6       53.49       50.02      2.10 o
  -1  13   6      368.08      376.12      6.51 o
   0  13   6       31.90       26.57      1.60 o
   1  13   6        0.07        1.65      0.78 o
   2  13   6        0.02        1.98      0.79 o
   3  13   6      584.22      604.87      9.57 o
   4  13   6       84.31       83.58      3.26 o
   5  13   6        0.60        0.25      1.01 o
  -7  14   6        0.02        1.96      1.19 o
  -6  14   6       86.15      102.15      4.21 o
  -5  14   6        0.49        1.68      1.03 o
  -4  14   6       64.06       61.01      3.12 o
  -3  14   6       13.05        8.64      1.37 o
  -2  14   6      252.84      250.75      5.10 o
  -1  14   6       17.70       13.51      1.10 o
   0  14   6        0.06        0.59      0.55 o
   1  14   6       30.39       25.91      1.80 o
   2  14   6       15.43       15.35      1.58 o
   3  14   6       16.07       14.10      1.58 o
   4  14   6      206.18      225.77      6.98 o
   5  14   6        0.03       -0.02      1.33 o
  -7  15   6       76.76       93.04      5.88 o
  -6  15   6        0.60        0.29      1.03 o
  -5  15   6       11.55        9.77      1.68 o
  -4  15   6       59.77       54.49      3.03 o
  -3  15   6      117.12      119.57      4.31 o
  -2  15   6       65.89       81.49      2.86 o
  -1  15   6       62.87       77.97      2.79 o
   0  15   6       51.66       57.76      2.10 o
   1  15   6       70.79       69.03      2.79 o
   2  15   6      143.44      150.13      4.23 o
   3  15   6       19.33       22.36      1.89 o
   4  15   6        0.00        2.34      2.38 o
  -6  16   6      113.28      121.01      4.80 o
  -5  16   6       54.22       58.86      6.58 o
  -4  16   6      305.83      313.27      7.77 o
  -3  16   6      211.28      219.74      6.19 o
  -2  16   6        1.83        1.07      0.77 o
  -1  16   6        2.36        4.59      1.03 o
   0  16   6       41.38       45.39      1.94 o
   1  16   6      229.71      246.59      5.57 o
   2  16   6       92.32       96.07      9.50 o
   3  16   6        0.54        1.38      1.04 o
   4  16   6       22.97       24.83      3.30 o
  -5  17   6      608.40      658.00     17.37 o
  -4  17   6        8.65        9.11      2.38 o
  -3  17   6       11.30       12.23      4.56 o
  -2  17   6       15.06       14.04      1.56 o
  -1  17   6      201.80      209.92      5.00 o
   0  17   6        3.42        2.55      0.85 o
   1  17   6      137.21      143.97      4.26 o
   2  17   6        0.88        1.70      1.10 o
   3  17   6       15.04       11.66      1.67 o
  -5  18   6       24.11       24.65      3.79 o
  -4  18   6       16.78       18.96      2.27 o
  -3  18   6      259.55      292.80      9.39 o
  -2  18   6       15.61       16.23      1.85 o
  -1  18   6       66.08       72.51      2.98 o
   0  18   6       60.64       60.70      4.20 o
   1  18   6        1.73        1.32      1.01 o
   2  18   6       25.61       27.47      2.17 o
  -3  19   6       73.93       80.66      4.05 o
  -2  19   6      116.59      115.73      3.91 o
  -1  19   6      102.83      113.21      3.82 o
   0  19   6       17.58       15.65      2.27 o
   1  19   6       13.28       13.59      1.75 o
  -2  20   6        2.92        1.27      1.31 o
  -1  20   6       20.66       15.43      2.15 o
   0  20   6       91.69      116.43      7.42 o
  -9   0   7       74.42       74.80      3.62 o
  -7   0   7      222.50      215.06      9.60 o
  -5   0   7      345.50      325.87      6.88 o
  -3   0   7       62.38       51.69      2.32 o
  -1   0   7      941.10      950.67     13.95 o
   1   0   7       65.55       64.89      1.98 o
   3   0   7      186.53      187.05     11.42 o
   5   0   7       27.35       30.56      2.66 o
  -9   1   7      178.18      179.92      3.96 o
  -8   1   7       55.06       54.41      2.06 o
  -7   1   7       62.59       62.87      2.13 o
  -6   1   7      121.11      115.38      2.78 o
  -5   1   7      119.47      116.95      2.67 o
  -4   1   7        1.63        1.71      0.53 o
  -3   1   7      440.99      395.47      5.29 o
  -2   1   7       28.18       24.03      1.15 o
  -1   1   7      450.67      461.65     11.57 o
   0   1   7      232.31      227.56      3.10 o
   1   1   7       12.82       11.77      0.78 o
   2   1   7       53.24       54.76      1.78 o
   3   1   7      353.85      363.62      5.40 o
   4   1   7        0.91        0.90      0.68 o
   5   1   7       36.38       35.75      2.04 o
   6   1   7       33.45       34.22      1.99 o
  -9   2   7        9.43       10.32      1.23 o
  -8   2   7      115.03      118.70      3.07 o
  -7   2   7      176.06      172.64      3.57 o
  -6   2   7       23.62       22.62      1.33 o
  -5   2   7       68.89       74.40      2.11 o
  -4   2   7      247.11      257.60      4.12 o
  -3   2   7      130.55      138.80      2.78 o
  -2   2   7      370.67      334.91      4.67 o
  -1   2   7        0.23        0.69      0.81 o
   0   2   7     1040.54     1041.00      9.42 o
   1   2   7      355.04      356.07      3.84 o
   2   2   7        1.00        1.57      0.59 o
   3   2   7      217.00      223.59      4.00 o
   4   2   7       18.16       18.71      1.36 o
   5   2   7       86.65       89.64      2.76 o
   6   2   7       91.61       90.99      2.96 o
  -9   3   7       25.63       25.27      1.64 o
  -8   3   7       33.19       36.65      1.80 o
  -7   3   7      101.82       96.28      2.64 o
  -6   3   7      553.20      515.67      6.81 o
  -5   3   7       47.28       39.62      1.59 o
  -4   3   7        9.58       12.40      0.98 o
  -3   3   7      142.01      126.09      2.66 o
  -2   3   7      600.82      586.22      6.91 o
  -1   3   7     1335.24     1257.57     12.43 o
   0   3   7       15.83       11.78      1.19 o
   1   3   7       58.09       58.81      1.36 o
   2   3   7       54.63       56.06      1.84 o
   3   3   7      148.53      143.27      3.15 o
   4   3   7      112.52      119.24      3.01 o
   5   3   7      392.35      396.48      6.27 o
   6   3   7       35.36       36.23      2.03 o
  -9   4   7       17.65       20.26      1.55 o
  -8   4   7        0.69        0.82      0.79 o
  -7   4   7        8.01        5.72      0.86 o
  -6   4   7        2.49        1.37      0.64 o
  -5   4   7      128.69      116.88      2.71 o
  -4   4   7      386.80      341.38      4.94 o
  -3   4   7      218.99      207.40      5.03 o
  -2   4   7        8.50        6.28      1.31 o
  -1   4   7      127.55      121.48      2.54 o
   0   4   7       86.95      101.01      2.18 o
   1   4   7      621.78      607.76      5.70 o
   2   4   7       42.43       42.01      1.65 o
   3   4   7      918.97      928.82     10.51 o
   4   4   7       12.41       10.44      1.15 o
   5   4   7        0.08        1.16      0.86 o
   6   4   7       16.43       16.09      1.78 o
  -9   5   7      146.16      150.65      5.15 o
  -8   5   7       59.29       56.23      2.15 o
  -7   5   7       13.54       12.55      1.15 o
  -6   5   7       45.16       41.45      1.73 o
  -5   5   7      196.78      194.95      3.65 o
  -4   5   7      190.02      172.66      3.30 o
  -3   5   7       25.28       30.41      1.74 o
  -2   5   7       80.97       69.81      1.94 o
  -1   5   7       17.61       17.26      1.05 o
   0   5   7       48.63       47.05      1.45 o
   1   5   7     1103.56     1085.62     10.05 o
   2   5   7      317.95      318.65      4.83 o
   3   5   7        2.46        5.61      0.95 o
   4   5   7       29.05       25.89      1.60 o
   5   5   7       77.41       76.71      2.64 o
   6   5   7        2.31        1.24      0.94 o
  -9   6   7        0.04        0.31      1.11 o
  -8   6   7       76.94       82.97      2.60 o
  -7   6   7        2.87        5.34      0.91 o
  -6   6   7       31.50       28.21      1.48 o
  -5   6   7       52.86       44.05      1.71 o
  -4   6   7      129.03      118.83      2.69 o
  -3   6   7      266.85      232.79      3.84 o
  -2   6   7      197.49      209.82      3.57 o
  -1   6   7      805.15      751.37      8.34 o
   0   6   7      236.99      244.63      3.41 o
   1   6   7      189.35      188.68      3.00 o
   2   6   7        4.82        4.90      0.67 o
   3   6   7       68.25       72.36      3.26 o
   4   6   7        7.56        7.28      1.08 o
   5   6   7       35.75       38.18      1.99 o
   6   6   7        7.49        6.52      1.22 o
  -8   7   7        1.08        0.72      0.73 o
  -7   7   7        4.68        3.82      0.86 o
  -6   7   7      388.96      380.06      5.67 o
  -5   7   7        8.70       10.20      0.99 o
  -4   7   7      136.79      138.14      2.94 o
  -3   7   7        0.27        0.15      0.47 o
  -2   7   7      219.24      215.32      3.91 o
  -1   7   7      206.70      203.90      3.48 o
   0   7   7        3.47        3.14      0.50 o
   1   7   7        3.28        2.73      0.75 o
   2   7   7       18.71       19.98      1.10 o
   3   7   7       19.81       18.49      1.34 o
   4   7   7      181.47      185.61      3.94 o
   5   7   7       93.35       92.92      2.95 o
   6   7   7        0.79        0.36      1.12 o
  -8   8   7      275.17      291.91      8.87 o
  -7   8   7      216.82      222.00      4.25 o
  -6   8   7        5.79        4.66      0.87 o
  -5   8   7       87.63       89.44      2.45 o
  -4   8   7      386.88      364.28      5.27 o
  -3   8   7       18.35       17.71      1.13 o
  -2   8   7        0.12        0.50      0.48 o
  -1   8   7      382.68      386.92      6.55 o
   0   8   7        8.72        9.53      0.94 o
   1   8   7       84.78       88.20      2.04 o
   2   8   7      166.54      175.69      4.09 o
   3   8   7       55.05       56.38      2.11 o
   4   8   7        1.15        0.80      0.83 o
   5   8   7       12.32        8.87      1.85 o
   6   8   7       65.79       66.69      5.46 o
  -8   9   7        1.73        2.20      1.13 o
  -7   9   7       10.69        9.93      1.81 o
  -6   9   7       22.76       20.86      1.53 o
  -5   9   7        0.37        0.70      0.60 o
  -4   9   7       26.02       22.41      1.30 o
  -3   9   7      427.80      427.62      6.76 o
  -2   9   7       44.60       40.86      1.59 o
  -1   9   7        4.20        4.79      0.72 o
   0   9   7        0.28        0.48      0.44 o
   1   9   7        6.78        8.44      0.82 o
   2   9   7      148.12      148.33      2.87 o
   3   9   7      135.43      152.84      5.58 o
   4   9   7        7.73        8.01      1.37 o
   5   9   7        2.84        2.55      1.19 o
  -8  10   7       39.78       48.59      2.52 o
  -7  10   7       86.01       87.75      3.16 o
  -6  10   7       47.33       51.60      2.46 o
  -5  10   7      514.42      537.06      7.09 o
  -4  10   7       60.43       69.34      2.20 o
  -3  10   7        2.82        2.96      0.67 o
  -2  10   7        1.72        3.36      0.68 o
  -1  10   7      796.21      806.30      9.02 o
   0  10   7        7.33        6.75      0.75 o
   1  10   7       58.66       62.56      2.05 o
   2  10   7        5.43        3.87      0.91 o
   3  10   7       35.74       38.17      2.76 o
   4  10   7      112.20      108.06      3.67 o
   5  10   7       86.93       94.76      3.67 o
  -7  11   7        4.77        5.89      1.24 o
  -6  11   7      124.60      135.47      3.87 o
  -5  11   7       42.13       45.36      2.23 o
  -4  11   7       31.92       31.49      1.83 o
  -3  11   7        0.93        1.83      0.64 o
  -2  11   7      259.93      264.37      4.30 o
  -1  11   7       79.99       71.24      2.52 o
   0  11   7       14.78       16.20      1.14 o
   1  11   7        0.21        1.15      0.78 o
   2  11   7       36.20       34.39      2.52 o
   3  11   7      125.01      135.64      3.93 o
   4  11   7       25.79       28.29      2.50 o
   5  11   7       18.14       19.19      2.64 o
  -7  12   7      149.41      150.31      4.83 o
  -6  12   7       13.07       12.62      1.48 o
  -5  12   7       23.76       25.36      1.80 o
  -4  12   7      443.30      454.35      8.21 o
  -3  12   7        6.10        4.02      1.09 o
  -2  12   7      169.12      170.71      9.74 o
  -1  12   7       53.67       45.85      1.98 o
   0  12   7      253.59      273.35      4.54 o
   1  12   7       33.44       39.21      2.26 o
   2  12   7      190.19      199.07      4.07 o
   3  12   7        5.83        6.98      1.31 o
   4  12   7       38.60       30.85      2.75 o
   5  12   7       12.63       11.54      3.58 o
  -7  13   7        5.79        5.23      1.75 o
  -6  13   7      118.62      133.74      3.90 o
  -5  13   7       77.78       73.21      3.57 o
  -4  13   7        3.05        2.52      1.09 o
  -3  13   7        0.60        1.40      0.84 o
  -2  13   7       92.51       92.66      3.62 o
  -1  13   7       33.31       30.84      2.17 o
   0  13   7       71.67       71.88      3.37 o
   1  13   7      338.65      359.73      6.68 o
   2  13   7        3.44        3.22      0.90 o
   3  13   7        0.03        1.93      1.04 o
   4  13   7        0.25        0.93      1.07 o
  -6  14   7        0.89        0.40      1.03 o
  -5  14   7       11.03       12.11      1.83 o
  -4  14   7      239.94      229.32     10.23 o
  -3  14   7       42.77       46.66      2.76 o
  -2  14   7        8.36        6.83      1.29 o
  -1  14   7       35.03       33.37      2.27 o
   0  14   7        7.54        3.59      1.61 o
   1  14   7       26.55       27.16      1.93 o
   2  14   7       74.95       85.82      3.23 o
   3  14   7      189.93      212.13      6.67 o
   4  14   7        0.48        1.68      1.48 o
  -6  15   7       42.78       48.06      4.49 o
  -5  15   7      352.42      378.40      8.97 o
  -4  15   7        2.93        3.00      1.23 o
  -3  15   7        0.42        0.35      0.84 o
  -2  15   7       14.95       16.61      2.17 o
  -1  15   7        0.86        0.98      1.26 o
   0  15   7       15.60       18.97      2.73 o
   1  15   7      139.81      158.53      5.44 o
   2  15   7       34.16       34.62      2.27 o
   3  15   7       92.86      109.59     11.77 o
  -5  16   7       19.70       21.33      4.84 o
  -4  16   7        9.48        8.26      1.63 o
  -3  16   7       20.86       25.28      2.32 o
  -2  16   7        0.75        1.96      1.54 o
  -1  16   7      195.39      212.85      6.10 o
   0  16   7       29.42       28.41      2.57 o
   1  16   7       24.85       26.30      2.57 o
   2  16   7       18.50       20.55      1.96 o
   3  16   7       16.27       16.89      3.09 o
  -4  17   7      104.97      114.40      4.71 o
  -3  17   7       15.71       13.45      2.66 o
  -2  17   7      409.77      421.86     13.03 o
  -1  17   7        0.52        1.10      1.14 o
   0  17   7        1.04        0.62      1.21 o
   1  17   7       36.07       37.33      3.03 o
   2  17   7        1.05        1.06      1.33 o
  -3  18   7        0.16       -0.56      1.54 o
  -2  18   7        1.15        0.84      1.21 o
  -1  18   7      122.63      148.80      7.14 o
   0  18   7       51.60       52.88      3.42 o
   1  18   7        4.48        4.00      1.67 o
  -8   0   8        0.76        0.20      0.97 o
  -6   0   8      224.07      210.95      5.70 o
  -4   0   8       20.09       18.02      1.67 o
  -2   0   8        9.81       11.75      2.17 o
   0   0   8       30.43       27.44      1.78 o
   2   0   8        8.24        9.32      1.43 o
   4   0   8       33.95       26.94      2.42 o
   6   0   8       13.53       14.85      3.23 o
  -8   1   8      165.22      163.50      3.73 o
  -7   1   8      111.44      103.12      2.84 o
  -6   1   8       25.00       24.14      1.45 o
  -5   1   8        0.45        1.97      0.64 o
  -4   1   8      354.33      330.96      5.03 o
  -3   1   8        6.63        5.61      2.04 o
  -2   1   8      186.86      196.46      4.17 o
  -1   1   8      238.27      215.13      4.65 o
   0   1   8       64.17       63.02      2.73 o
   1   1   8        0.14        0.12      0.61 o
   2   1   8      339.20      349.59      5.28 o
   3   1   8       34.90       32.00      1.66 o
   4   1   8      130.21      128.23      3.33 o
   5   1   8       13.14       13.54      1.47 o
  -8   2   8       43.97       45.18      2.04 o
  -7   2   8        1.28        0.62      0.60 o
  -6   2   8        0.81       -0.19      0.55 o
  -5   2   8      205.84      187.99      3.70 o
  -4   2   8       55.37       40.60      1.64 o
  -3   2   8        2.63        3.33      0.69 o
  -2   2   8       11.44       17.25      1.22 o
  -1   2   8        2.31        3.12      0.69 o
   0   2   8       11.61        9.51      1.58 o
   1   2   8      116.66      112.74      3.08 o
   2   2   8       15.59       13.43      1.39 o
   3   2   8        0.32        0.45      0.71 o
   4   2   8       85.60       82.49      2.67 o
   5   2   8        7.45        5.67      1.25 o
  -8   3   8       33.74       31.42      1.80 o
  -7   3   8       90.10       94.93      2.76 o
  -6   3   8        5.32        7.78      1.05 o
  -5   3   8      181.57      174.05      3.56 o
  -4   3   8       10.92        7.32      0.90 o
  -3   3   8      102.66       93.88      2.41 o
  -2   3   8       15.97       10.46      0.95 o
  -1   3   8      208.97      216.88      3.73 o
   0   3   8        0.62       -0.35      0.71 o
   1   3   8        0.27        1.43      0.65 o
   2   3   8      124.41      125.11      2.91 o
   3   3   8        1.62        2.14      0.93 o
   4   3   8       44.90       51.25      2.19 o
   5   3   8      269.40      270.64      5.22 o
  -8   4   8      154.63      149.29      3.61 o
  -7   4   8       15.31       15.59      1.96 o
  -6   4   8       52.33       58.92      2.11 o
  -5   4   8       11.15       13.10      1.13 o
  -4   4   8       69.96       56.08      1.90 o
  -3   4   8        0.06        0.93      0.73 o
  -2   4   8     1257.50     1161.00     12.13 o
  -1   4   8      133.53      127.48      3.12 o
   0   4   8       15.88       22.51      1.23 o
   1   4   8      119.51      114.95      3.14 o
   2   4   8        6.49        6.13      0.97 o
   3   4   8      195.41      190.53      3.92 o
   4   4   8      235.05      258.59      4.88 o
   5   4   8      182.80      178.68      4.16 o
  -8   5   8        1.75        2.50      0.88 o
  -7   5   8       14.81       10.10      1.14 o
  -6   5   8        0.40        0.79      0.62 o
  -5   5   8       10.36       10.26      1.05 o
  -4   5   8      106.61      105.86      2.66 o
  -3   5   8       25.96       30.39      1.44 o
  -2   5   8      233.11      205.84      3.71 o
  -1   5   8        0.60        0.72      0.49 o
   0   5   8      434.29      421.98      5.72 o
   1   5   8       70.37       66.30      2.43 o
   2   5   8      103.91      109.74      4.37 o
   3   5   8      116.32      110.26      2.96 o
   4   5   8        5.64        6.68      1.14 o
   5   5   8       48.76       42.53      2.18 o
  -8   6   8       66.75       67.01      2.66 o
  -7   6   8       50.41       52.83      2.13 o
  -6   6   8      128.51      128.88      3.17 o
  -5   6   8      477.28      451.90      6.39 o
  -4   6   8       45.65       38.91      1.66 o
  -3   6   8       11.79       13.55      1.09 o
  -2   6   8      307.42      319.47      4.87 o
  -1   6   8       41.07       34.41      1.51 o
   0   6   8      114.85      104.46      3.20 o
   1   6   8       78.28       86.94      3.44 o
   2   6   8      141.78      141.96      3.80 o
   3   6   8      126.69      138.23      3.34 o
   4   6   8       20.92       22.40      1.64 o
   5   6   8       11.36       10.78      1.41 o
  -8   7   8       63.57       59.55      2.35 o
  -7   7   8      153.44      160.59      4.41 o
  -6   7   8       34.48       31.43      2.06 o
  -5   7   8        0.17        0.40      0.62 o
  -4   7   8       84.99       87.66      2.45 o
  -3   7   8       29.97       23.05      1.33 o
  -2   7   8       20.79       20.05      1.23 o
  -1   7   8       63.33       71.18      3.70 o
   0   7   8        2.21        2.33      0.65 o
   1   7   8      106.49      102.56      3.04 o
   2   7   8        3.63        3.59      1.03 o
   3   7   8      187.56      190.77      4.01 o
   4   7   8       15.18       14.03      1.43 o
   5   7   8        0.59        1.47      1.04 o
  -8   8   8        0.01        1.12      1.54 o
  -7   8   8       28.17       25.53      1.64 o
  -6   8   8       29.50       29.00      1.80 o
  -5   8   8      511.82      513.37      8.15 o
  -4   8   8      126.57      123.47      2.98 o
  -3   8   8       42.66       42.49      1.73 o
  -2   8   8       36.93       37.28      1.59 o
  -1   8   8       26.04       25.83      1.33 o
   0   8   8        0.53        0.27      0.73 o
   1   8   8      189.77      199.12      4.39 o
   2   8   8       25.20       24.93      1.78 o
   3   8   8       30.57       36.72      1.90 o
   4   8   8        0.07       -0.31      0.87 o
   5   8   8       10.67        7.57      1.87 o
  -7   9   8       52.76       55.04      2.64 o
  -6   9   8      141.94      151.46      3.52 o
  -5   9   8        9.54       13.71      1.25 o
  -4   9   8      597.06      619.94      7.91 o
  -3   9   8        0.61        1.78      0.62 o
  -2   9   8        5.01        3.94      0.73 o
  -1   9   8       54.86       53.84      1.88 o
   0   9   8       98.51       94.76      3.84 o
   1   9   8        6.10        5.49      1.06 o
   2   9   8       48.36       47.79      9.53 o
   3   9   8       13.71       14.81      1.66 o
   4   9   8       31.72       31.42      2.26 o
  -7  10   8        2.08        2.21      1.03 o
  -6  10   8       76.67       77.58      4.11 o
  -5  10   8       42.10       38.55      1.80 o
  -4  10   8      128.55      129.69      3.11 o
  -3  10   8        4.12        3.40      0.75 o
  -2  10   8      119.51      120.86      2.87 o
  -1  10   8        1.25        0.93      0.59 o
   0  10   8       81.99       88.77      2.89 o
   1  10   8       13.08       12.63      2.17 o
   2  10   8        0.04        0.70      1.09 o
   3  10   8       16.12       16.55      1.77 o
   4  10   8        7.86       10.56      1.64 o
  -7  11   8      233.98      262.09      7.18 o
  -6  11   8        2.81        2.14      1.00 o
  -5  11   8       22.55       28.53      1.96 o
  -4  11   8       18.38       17.54      1.58 o
  -3  11   8       14.94       13.82      1.18 o
  -2  11   8      171.04      165.69      3.43 o
  -1  11   8      167.70      177.62      4.14 o
   0  11   8      169.20      170.35      8.05 o
   1  11   8        3.02        0.56      1.82 o
   2  11   8       10.49        9.25      1.71 o
   3  11   8       77.21       84.72      4.16 o
   4  11   8        8.34        7.16      1.50 o
  -6  12   8        1.97        1.60      1.23 o
  -5  12   8      154.87      164.65      4.36 o
  -4  12   8       42.43       43.98      2.25 o
  -3  12   8        2.23        2.25      1.03 o
  -2  12   8        0.13        0.85      0.84 o
  -1  12   8       12.47        7.89      1.09 o
   0  12   8        0.62        0.88      1.01 o
   1  12   8        0.08       -0.27      1.40 o
   2  12   8       96.33      100.20      4.30 o
   3  12   8       82.52       84.41      8.62 o
  -6  13   8        2.98        2.50      1.27 o
  -5  13   8       63.03       72.49      5.39 o
  -4  13   8       43.64       46.12      2.92 o
  -3  13   8       81.05       81.50      3.67 o
  -2  13   8        7.44        9.24      2.03 o
  -1  13   8       35.04       33.31      2.31 o
   0  13   8       20.74       21.72      2.95 o
   1  13   8        1.19        1.96      1.82 o
   2  13   8       52.87       59.84      3.52 o
   3  13   8       76.34       79.08     10.65 o
  -5  14   8       10.27       10.51      1.83 o
  -4  14   8       18.15       16.58      2.07 o
  -3  14   8       16.35       16.63      1.97 o
  -2  14   8      151.48      160.06      5.18 o
  -1  14   8       38.42       33.01      2.37 o
   0  14   8       27.97       24.65      3.51 o
   1  14   8       11.40        9.81      2.52 o
   2  14   8      113.00      124.69      7.42 o
  -4  15   8      131.60      155.99      5.49 o
  -3  15   8        7.12        7.15      1.47 o
  -2  15   8       10.09        7.74      1.48 o
   0  15   8       60.04       58.84      4.90 o
   1  15   8        0.32        1.68      1.96 o
   2  15   8      110.86      139.55      8.12 o
  -4  16   8      167.12      176.82      8.26 o
  -3  16   8      229.08      244.27      7.02 o
  -2  16   8        2.10        2.95      1.29 o
   0  16   8       82.73       93.87      6.30 o
   1  16   8        0.39       -0.14      1.82 o
  -2  17   8       60.09       73.55      5.18 o
  -7   0   9      101.72       95.27      4.06 o
  -5   0   9      176.65      177.18      5.30 o
  -3   0   9      119.68      120.99      4.11 o
  -1   0   9      205.99      207.41      6.23 o
   1   0   9       20.98       16.39      2.81 o
   3   0   9      108.64      108.30      6.44 o
  -8   1   9        0.53        1.12      0.94 o
  -7   1   9       38.71       39.91      2.17 o
  -6   1   9      122.67      122.86      3.48 o
  -5   1   9      271.17      255.08      4.59 o
  -4   1   9        6.36        7.49      0.95 o
  -3   1   9       81.86       77.78      2.54 o
  -2   1   9      115.68      102.15      2.63 o
  -1   1   9        0.30        0.10      0.51 o
   0   1   9        2.88        1.15      0.88 o
   1   1   9       15.41       17.30      2.03 o
   2   1   9       19.58       17.05      2.18 o
   3   1   9       22.36       29.50      2.67 o
   4   1   9       63.18       73.78      2.68 o
  -8   2   9       34.65       37.76      2.31 o
  -7   2   9       34.21       32.29      1.80 o
  -6   2   9       24.44       27.48      1.63 o
  -5   2   9       48.00       45.58      1.90 o
  -4   2   9       49.87       45.64      1.83 o
  -3   2   9       21.66       18.62      1.61 o
  -2   2   9       64.02       59.61      2.04 o
  -1   2   9       50.06       49.26      1.84 o
   0   2   9       73.47       70.09      3.70 o
   1   2   9        2.23        1.29      1.13 o
   2   2   9      106.77      115.65      4.56 o
   3   2   9        4.28        5.96      1.63 o
   4   2   9        0.16        0.80      1.12 o
  -8   3   9      226.66      233.85      7.84 o
  -7   3   9       10.94        9.89      1.20 o
  -6   3   9       12.60       11.29      1.54 o
  -5   3   9        0.50        0.46      0.61 o
  -4   3   9        0.75        1.92      0.67 o
  -3   3   9       22.73       22.18      1.37 o
  -2   3   9       60.54       64.02      2.08 o
  -1   3   9      140.77      133.78      3.02 o
   0   3   9      278.04      266.12      5.30 o
   1   3   9        4.23        4.15      1.54 o
   2   3   9       83.67       79.74      3.82 o
   3   3   9        6.06        4.54      1.63 o
   4   3   9       11.05       12.82      2.19 o
  -8   4   9       13.73       12.75      2.81 o
  -7   4   9        2.86        3.30      0.90 o
  -6   4   9        3.08        2.63      0.79 o
  -5   4   9       31.91       39.93      1.81 o
  -4   4   9        0.29       -0.35      0.52 o
  -3   4   9       32.37       36.03      1.67 o
  -2   4   9       56.29       59.13      2.02 o
  -1   4   9       87.86       88.19      2.43 o
   0   4   9       50.20       54.93      2.37 o
   1   4   9       28.19       29.28      4.21 o
   2   4   9       47.51       46.61      3.07 o
   3   4   9       57.32       62.13      5.74 o
   4   4   9       17.86       17.36      1.93 o
  -7   5   9       24.39       21.04      1.55 o
  -6   5   9        0.99       -0.05      0.64 o
  -5   5   9      283.87      263.05      4.73 o
  -4   5   9       14.31       11.79      1.13 o
  -3   5   9       73.37       77.42      2.35 o
  -2   5   9       95.70       84.63      2.43 o
  -1   5   9      345.62      331.90      5.17 o
   0   5   9       53.72       50.97      2.26 o
   1   5   9       19.45       24.65      3.37 o
   2   5   9      123.03      114.34      6.37 o
   3   5   9        9.13        8.48      1.83 o
   4   5   9       53.89       54.02      2.86 o
  -7   6   9       21.82       26.62      1.72 o
  -6   6   9        3.22        3.76      0.91 o
  -5   6   9        0.03        0.47      0.59 o
  -4   6   9       30.04       26.90      2.26 o
  -3   6   9       58.68       54.41      2.02 o
  -2   6   9       34.07       34.30      1.61 o
  -1   6   9        0.29        0.27      0.60 o
   0   6   9        0.88        0.29      1.06 o
   1   6   9        3.42        2.89      1.54 o
   2   6   9      131.52      129.54      4.85 o
   3   6   9       19.20       18.81      2.37 o
   4   6   9       15.51       15.24      1.85 o
  -7   7   9        0.44        0.57      0.79 o
  -6   7   9      105.18      106.70      3.05 o
  -5   7   9       19.50       19.81      1.44 o
  -4   7   9       10.84        9.85      1.10 o
  -3   7   9        0.10        0.03      0.60 o
  -2   7   9       13.55       12.95      1.16 o
  -1   7   9       15.93       15.52      1.20 o
   0   7   9       39.54       48.35      2.28 o
   1   7   9       61.31       62.83      4.35 o
   2   7   9       61.87       65.70      3.62 o
   3   7   9        2.80        2.17      1.48 o
   4   7   9       16.41       15.49      2.27 o
  -7   8   9      164.95      173.43      4.66 o
  -6   8   9        0.28        0.41      0.75 o
  -5   8   9       51.80       46.95      3.16 o
  -4   8   9        2.45        2.12      0.75 o
  -3   8   9        9.78        8.63      1.19 o
  -2   8   9      241.50      259.34      4.59 o
  -1   8   9      128.39      138.28      4.27 o
   0   8   9      138.57      155.77      4.08 o
   1   8   9        3.97        4.38      1.43 o
   2   8   9       38.17       44.41      4.35 o
   3   8   9        0.39        0.04      1.43 o
  -6   9   9       59.98       61.73      2.39 o
  -5   9   9       33.41       36.99      1.88 o
  -4   9   9       41.86       42.36      1.89 o
  -3   9   9       62.07       64.10      2.25 o
  -2   9   9       17.26       15.60      1.27 o
  -1   9   9       18.14       18.87      1.35 o
   0   9   9        9.77       11.64      3.86 o
   1   9   9        5.71        3.90      1.09 o
   2   9   9       15.79       12.75      2.95 o
   3   9   9       13.89        9.67      2.81 o
  -6  10   9        9.24       10.81      1.52 o
  -5  10   9      385.61      422.29      6.50 o
  -4  10   9        2.30        1.72      0.79 o
  -3  10   9      250.89      275.90      4.87 o
  -2  10   9       40.86       43.86      2.32 o
  -1  10   9       73.68       67.01      3.63 o
   0  10   9       95.94      104.38      5.74 o
   1  10   9       71.80       82.85      5.88 o
   2  10   9        1.89        1.82      2.10 o
   3  10   9       79.71       79.58      6.02 o
  -6  11   9       28.70       38.53      4.21 o
  -5  11   9        0.20        1.45      0.91 o
  -4  11   9        9.78       10.91      1.42 o
  -3  11   9       89.31       95.87      3.20 o
  -2  11   9       25.37       26.86      1.80 o
  -1  11   9       87.37       92.53      3.92 o
   0  11   9       73.78       75.51      4.90 o
   1  11   9       61.98       66.13      5.18 o
   2  11   9        5.16        6.30      2.66 o
  -5  12   9        0.68        0.24      1.03 o
  -4  12   9       60.53       55.54      7.35 o
  -3  12   9       55.47       68.29      5.88 o
  -2  12   9      106.32      113.22      4.90 o
  -1  12   9      206.98      229.28      6.44 o
   0  12   9      104.89      113.42      6.58 o
   1  12   9       11.76       15.69      3.23 o
   2  12   9      165.31      169.67      8.26 o
  -4  13   9       20.41       13.81      1.91 o
  -3  13   9       75.53       78.75      3.76 o
  -2  13   9       28.03       28.13      2.41 o
  -1  13   9      111.94      100.04      6.02 o
   0  13   9       21.74       21.44      3.23 o
  -4  14   9       70.91       81.41      5.60 o
  -3  14   9       51.96       54.19      3.31 o
  -2  14   9        6.11        5.44      1.37 o
  -1  14   9       15.95       15.27      2.95 o
   0  14   9       13.94       11.21      3.09 o
  -2  15   9        0.32        1.96      1.54 o
  -6   0  10       17.73       14.90      1.93 o
  -4   0  10       30.32       29.84      2.37 o
  -2   0  10       36.28       40.55      4.21 o
   0   0  10       55.11       57.16      4.77 o
   2   0  10        3.25        3.79      2.10 o
  -6   1  10        6.50        7.55      1.12 o
  -5   1  10        0.06        0.47      0.70 o
  -4   1  10      187.00      185.56      3.95 o
  -3   1  10        0.01        0.31      0.61 o
  -2   1  10       22.74       18.61      1.39 o
  -1   1  10       84.40       92.21      2.65 o
   0   1  10        0.63        0.22      1.23 o
   1   1  10        0.00       -0.28      1.19 o
   2   1  10       72.35       76.36      4.06 o
   3   1  10       28.41       28.79      2.98 o
  -6   2  10       71.75       75.55      3.22 o
  -5   2  10       62.49       62.21      2.34 o
  -4   2  10       81.06       77.70      2.53 o
  -3   2  10       44.46       43.27      1.91 o
  -2   2  10      358.43      340.77      5.51 o
  -1   2  10       21.23       20.70      1.41 o
   0   2  10       12.86       18.99      2.27 o
   1   2  10       62.23       53.94      4.77 o
   2   2  10        0.11       -0.42      1.23 o
   3   2  10        7.02        2.41      1.63 o
  -6   3  10       11.56       11.70      1.29 o
  -5   3  10       17.99       13.69      1.29 o
  -4   3  10       25.87       30.03      1.70 o
  -3   3  10        0.87        1.35      0.67 o
  -2   3  10       42.00       42.11      1.86 o
  -1   3  10      281.21      297.57      5.05 o
   0   3  10       14.93       14.34      3.16 o
   1   3  10        4.74        3.93      1.75 o
   2   3  10        0.02       -1.23      1.23 o
   3   3  10       55.51       50.30      4.90 o
  -6   4  10       95.92       97.37      3.03 o
  -5   4  10        2.61        1.46      0.76 o
  -4   4  10      159.17      150.28      3.54 o
  -3   4  10       85.75       82.10      2.58 o
  -2   4  10      112.42      110.68      3.24 o
  -1   4  10      109.19      100.38      2.79 o
   0   4  10       43.18       46.79      3.12 o
   1   4  10       12.57        9.12      1.88 o
   2   4  10        5.19        8.40      1.87 o
   3   4  10        0.04        1.54      2.24 o
  -6   5  10      130.93      133.65      3.56 o
  -5   5  10       94.98      100.72      3.00 o
  -4   5  10        2.87        5.16      0.91 o
  -3   5  10       36.14       38.67      1.84 o
  -2   5  10        2.10        3.62      0.89 o
  -1   5  10        1.20        1.53      0.99 o
   0   5  10       23.66       24.09      2.47 o
   1   5  10        0.03        0.80      1.43 o
   2   5  10       85.44       91.86      4.46 o
   3   5  10        1.45       -0.98      2.24 o
  -6   6  10       11.17       10.29      1.28 o
  -5   6  10      158.25      162.07      3.82 o
  -4   6  10       24.07       21.32      1.52 o
  -3   6  10       97.07       94.62      2.81 o
  -2   6  10      207.48      207.27      4.67 o
  -1   6  10       32.88       28.61      1.97 o
   0   6  10        4.46        4.29      1.11 o
   1   6  10       86.85      100.89      4.51 o
   2   6  10       14.24       10.09      2.95 o
  -6   7  10       64.57       66.63      3.72 o
  -5   7  10      116.29      112.80      3.22 o
  -4   7  10       12.25       12.66      1.27 o
  -3   7  10       89.47       91.08      4.13 o
  -2   7  10        4.19        2.78      0.84 o
  -1   7  10       36.42       36.08      2.20 o
   0   7  10        2.82        2.23      1.35 o
   1   7  10        0.05        1.61      1.48 o
   2   7  10       28.26       30.32      2.83 o
  -6   8  10        0.02        0.56      1.82 o
  -5   8  10      244.63      250.33      4.94 o
  -4   8  10       25.56       22.12      1.57 o
  -3   8  10       25.19       25.86      1.61 o
  -2   8  10        0.11        0.67      0.75 o
  -1   8  10        0.27        1.20      1.01 o
   0   8  10        0.10        0.78      0.90 o
   1   8  10      199.71      231.97     13.45 o
   2   8  10        5.22        2.24      2.38 o
  -5   9  10        3.51        2.86      0.98 o
  -4   9  10       10.14       10.94      1.27 o
  -3   9  10        5.21        5.09      1.03 o
  -2   9  10       32.11       28.19      1.69 o
  -1   9  10       67.71       70.94      2.94 o
   0   9  10        0.68        0.56      0.96 o
   1   9  10       18.44       20.46      3.65 o
  -5  10  10        1.61        1.12      2.10 o
  -4  10  10        0.96        1.34      0.87 o
  -3  10  10        1.81        1.91      0.79 o
  -2  10  10       54.16       69.51      2.50 o
  -1  10  10        0.00        1.11      1.89 o
   0  10  10       10.56        8.85      1.71 o
   1  10  10        2.88        1.40      2.24 o
  -4  11  10       12.88       11.59      1.93 o
  -3  11  10        0.89        1.85      0.96 o
  -2  11  10       13.60        8.04      2.31 o
  -1  11  10      202.14      234.40      8.76 o
   0  11  10        0.11        0.14      1.19 o
  -3  12  10       47.78       59.41      4.63 o
  -2  12  10        0.02        1.40      1.68 o
  -1  12  10       22.07       17.51      2.95 o
  -5   0  11       95.19       96.05      4.26 o
  -3   0  11       44.27       52.41      3.16 o
  -1   0  11        1.27        0.14      1.82 o
  -5   1  11       62.84       56.75      2.39 o
  -4   1  11        7.75        8.90      1.18 o
  -3   1  11        1.79        2.01      0.83 o
  -2   1  11        9.48        7.41      1.13 o
  -1   1  11        0.80        0.73      1.33 o
   0   1  11       39.01       45.34      3.37 o
   1   1  11       22.62       26.06      4.07 o
  -5   2  11        7.01        4.19      1.14 o
  -4   2  11        1.22        0.68      0.77 o
  -3   2  11       14.59       11.70      1.28 o
  -2   2  11       68.44       74.85      2.62 o
  -1   2  11       32.80       29.33      2.77 o
   0   2  11      125.18      145.79      5.60 o
   1   2  11        0.94       -0.28      2.10 o
  -5   3  11       14.13       12.98      1.56 o
  -4   3  11       42.74       38.83      2.01 o
  -3   3  11       12.72        9.92      1.26 o
  -2   3  11      195.40      199.04      4.27 o
  -1   3  11       17.54       13.78      2.18 o
   0   3  11       42.12       36.65      3.12 o
   1   3  11        0.03       -0.70      1.96 o
  -4   4  11       99.89      106.06      3.18 o
  -3   4  11       58.52       65.45      2.45 o
  -2   4  11       50.61       55.45      2.29 o
  -1   4  11        0.92        2.00      1.07 o
   0   4  11        7.52        6.02      1.88 o
   1   4  11        4.22        7.14      2.95 o
  -4   5  11        1.85        0.95      0.81 o
  -3   5  11      188.06      200.74      4.35 o
  -2   5  11        9.37        6.59      1.08 o
  -1   5  11       42.33       41.77      2.42 o
   0   5  11        0.06       -0.90      1.34 o
  -4   6  11       49.38       52.78      2.31 o
  -3   6  11       48.23       48.31      2.20 o
  -2   6  11        2.86        2.99      1.21 o
  -1   6  11      113.96      124.16      4.80 o
   0   6  11        2.05        1.12      2.38 o
  -4   7  11       65.78       68.21      3.71 o
  -3   7  11       10.47       11.80      1.32 o
  -2   7  11        1.13        0.58      1.02 o
  -1   7  11        0.00        1.58      1.10 o
   0   7  11        8.17        5.74      2.81 o
  -3   8  11        6.63        5.06      1.09 o
  -2   8  11       11.04        9.66      1.91 o
  -1   8  11       94.12       96.47      3.61 o
 
